# Supplementary material for: Host- plasmid network structure in wastewater is linked to antimicrobial resistance genes
Source: Nat Commun. 2024 Jan 16;15:555. doi: 10.1038/s41467-024-44827-w (PMC10791616; doi:10.1038/s41467-024-44827-w)
Supplement: Supplementary file 6 — Source Data [file 41467_2024_44827_MOESM6_ESM.xlsx]

## Sheet: Sheet1
This spreadsheet contains source data to reproduce figures from Risely, Newbury et al. Nature Communications, 2024.
Sheet	Figure/s
1	Fig 1a
2	Fig 1b
3	Fig1c
4	Fig1d
5	Fig2a
6	Fig2b
7	Fig3a
8	Fig3b and c, and Fig. S3
9	Fig3d
10	Fig3e
11	Fig4
12	FigS1
13	FigS2
14	FigS4a
15	FigS4b
16	FigS6

## Sheet: Fig1a
Data to plot Fig 1a: a heat map representing degree associated with conjugation rate and the number of positive interactions.
conjugation_rate	positive_interactions	degree
1e-09	3	3.18699
1e-09	1	1.08285
1e-09	4	4.19154
1e-09	5	5.17146
1e-09	2	2.15284
1e-09	7	7.08143
1e-09	6	6.14356
1e-08	3	4.29835
1e-08	5	6.14392
1e-08	4	5.27553
1e-08	6	6.89013
1e-08	1	1.81032
1e-08	2	3.12958
1e-08	0	0.28
1e-07	5	7.36852
1e-07	4	7.16583
1e-07	3	6.85599
1e-07	2	6.20624
1e-07	1	4.84869
1e-07	6	7.56912
1e-07	0	2.26087
1e-06	4	5.47641
1e-06	3	4.84925
1e-06	5	6.11234
1e-06	2	4.21174
1e-06	6	6.72929
1e-06	1	3.59111
1e-05	2	3.98343
1e-05	3	4.66432
1e-05	4	5.34637
1e-05	5	6.01318
1e-05	6	6.66537
1e-05	1	3.36345
0.0001	3	4.68449
0.0001	4	5.34107
0.0001	2	4.00181
0.0001	5	6.02409
0.0001	6	6.68514
0.0001	1	3.40364
1e-09	0	0.0757576
1e-08	7	7.53788
1e-07	7	7.77239
0.0001	0	2.67213
1e-05	7	7.35862
1e-06	0	2.88015
0.0001	7	7.30153
1e-06	7	7.31835
1e-05	0	2.60618

## Sheet: Fig1b
Data to plot Fig 1b: host (h) plasmid (p) combinations over time.
time	h3	h1	h2	h3p1	h1p1	h2p1	h3p2	h1p2	h2p2	h3p3	h1p3	h2p3
0	500	500	500	50	50	50	50	50	50	50	50	50
0.11491	536.827	526.541	535.078	54.2996	53.5692	53.5692	52.4999	52.5524	52.5524	53.3341	53.3928	53.3928
0.498383	677.548	620.704	666.682	71.2043	67.1436	67.1436	61.293	61.5587	61.5587	65.7428	66.0564	66.0564
1.07276	945.782	774.545	907.104	105.285	92.79	92.79	75.416	76.1185	76.1185	88.0621	88.9655	88.9655
1.77323	1375.75	971.606	1265.77	164.393	133.433	133.433	93.0725	94.4985	94.4985	120.66	122.698	122.698
2.68321	2089.32	1214.95	1797.38	274.05	199.935	199.935	114.144	116.754	116.754	167.623	171.855	171.855
3.81339	3076.88	1455.53	2428.02	453.998	290.296	290.296	133.934	138.145	138.145	221.107	228.807	228.807
5.0921	4003.48	1628.66	2940.49	676.343	372.837	372.837	147.075	152.876	152.876	261.906	273.412	273.412
6.58107	4593.66	1731.71	3254.84	910.103	422.512	422.512	153.847	160.898	160.898	284.129	298.769	298.769
8.07071	4786.05	1777.57	3388.82	1112.84	435.411	435.411	156.099	163.716	163.716	291.352	307.545	307.545
9.72553	4774.07	1799.24	3447.59	1326.13	429.374	429.374	156.706	164.216	164.216	292.85	309.168	309.168
11.5986	4644.92	1809.38	3473.39	1577.48	412.522	412.522	157.002	163.504	163.504	292.756	307.415	307.415
13.8153	4425.81	1814.38	3486.43	1905.74	387.318	387.318	157.988	162.058	162.058	293.608	303.872	303.872
16.4892	4107.48	1816.54	3493.81	2353.67	353.195	353.195	160.782	160.007	160.007	297.728	298.992	298.992
19.843	3647.07	1815.81	3496.18	2989.03	306.845	306.845	167.249	157.197	157.197	308.659	292.485	292.485
24.1849	2987.26	1809.81	3489.29	3889.32	244.451	244.451	180.885	153.256	153.256	332.977	283.598	283.598
29.8827	2118.73	1793.84	3464.39	5063.47	167.31	167.31	207.448	147.663	147.663	381.509	271.326	271.326
33.3259	1651.4	1781.47	3444.46	5698.07	127.679	127.679	227.594	144.208	144.208	418.662	263.896	263.896
35.4646	1393.37	1771.47	3427.07	6040.08	106.342	106.342	241.092	141.933	141.933	443.539	259.043	259.043
37.4858	1176.41	1761.47	3409.64	6327.2	88.6971	88.6971	254.433	139.779	139.779	468.142	254.48	254.48
39.5526	981.921	1751.04	3391.51	6585.2	73.1232	73.1232	268.533	137.599	137.599	494.147	249.886	249.886
41.7363	805.31	1739.81	3371.96	6819.6	59.1963	59.1963	283.749	135.319	135.319	522.193	245.104	245.104
44.0435	648.539	1727.77	3350.99	7027.52	47.0252	47.0252	299.992	132.939	132.939	552.1	240.137	240.137
46.4289	515.2	1715.26	3329.22	7204.21	36.8348	36.8348	316.797	130.517	130.517	582.992	235.105	235.105
48.8299	406.493	1702.73	3307.42	7348.12	28.6554	28.6554	333.573	128.127	128.127	613.769	230.159	230.159
51.2019	320.279	1690.5	3286.17	7462.05	22.2662	22.2662	349.892	125.816	125.816	643.638	225.394	225.394
53.5307	252.613	1678.7	3265.69	7551.19	17.3245	17.3245	365.579	123.598	123.598	672.279	220.837	220.837
55.8247	199.434	1667.33	3245.99	7620.97	13.4956	13.4956	380.65	121.466	121.466	699.72	216.469	216.469
58.1021	157.404	1656.35	3227.01	7675.94	10.5111	10.5111	395.199	119.402	119.402	726.139	212.253	212.253
60.3798	124.029	1645.71	3208.67	7719.5	8.17337	8.17337	409.318	117.392	117.392	751.703	208.158	208.158
62.6679	97.5005	1635.39	3190.95	7754.09	6.34029	6.34029	423.052	115.428	115.428	776.498	204.165	204.165
64.9682	76.4683	1625.39	3173.85	7781.5	4.90663	4.90663	436.399	113.507	113.507	800.525	200.271	200.271
67.2771	59.8697	1615.74	3157.41	7803.14	3.79045	3.79045	449.333	111.632	111.632	823.734	196.479	196.479
69.5886	46.8298	1606.45	3141.67	7820.12	2.9254	2.9254	461.82	109.806	109.806	846.074	192.795	192.795
71.8979	36.619	1597.54	3126.62	7833.4	2.25714	2.25714	473.844	108.032	108.032	867.516	189.223	189.223
74.2029	28.636	1589	3112.27	7843.75	1.74167	1.74167	485.404	106.309	106.309	888.065	185.762	185.762
76.5035	22.3961	1580.83	3098.6	7851.81	1.34413	1.34413	496.517	104.635	104.635	907.757	182.406	182.406
78.8012	17.5165	1573	3085.56	7858.09	1.03738	1.03738	507.207	103.007	103.007	926.637	179.149	179.149
81.0978	13.6986	1565.51	3073.13	7862.99	0.800571	0.800571	517.496	101.422	101.422	944.752	175.985	175.985
83.3944	10.7109	1558.32	3061.28	7866.82	0.617705	0.617705	527.407	99.8778	99.8778	962.144	172.908	172.908
85.6915	8.37321	1551.44	3049.98	7869.81	0.476516	0.476516	536.954	98.3721	98.3721	978.847	169.914	169.914
87.9888	6.54478	1544.84	3039.21	7872.14	0.367548	0.367548	546.152	96.9037	96.9037	994.886	167	167
90.2857	5.11533	1538.53	3028.95	7873.96	0.283484	0.283484	555.013	95.4714	95.4714	1010.29	164.163	164.163
92.5816	3.99818	1532.48	3019.18	7875.38	0.218653	0.218653	563.547	94.074	94.074	1025.08	161.401	161.401
94.8761	3.12522	1526.69	3009.87	7876.48	0.168663	0.168663	571.768	92.7105	92.7105	1039.28	158.711	158.711
97.1692	2.44309	1521.15	3001	7877.33	0.130115	0.130115	579.689	91.3793	91.3793	1052.92	156.09	156.09
99.461	1.91002	1515.84	2992.55	7877.99	0.100387	0.100387	587.323	90.0793	90.0793	1066.02	153.534	153.534
101.752	1.49336	1510.75	2984.51	7878.5	0.0774572	0.0774572	594.684	88.8089	88.8089	1078.62	151.043	151.043
104.042	1.16766	1505.89	2976.85	7878.89	0.0597687	0.0597687	601.783	87.567	87.567	1090.73	148.611	148.611
106.331	0.913038	1501.22	2969.56	7879.19	0.046122	0.046122	608.631	86.3524	86.3524	1102.38	146.237	146.238
108.619	0.713971	1496.76	2962.61	7879.42	0.0355929	0.0355929	615.241	85.1639	85.1639	1113.58	143.92	143.92
110.907	0.558331	1492.48	2955.99	7879.6	0.0274688	0.0274688	621.62	84.0007	84.0007	1124.37	141.655	141.655
113.194	0.43664	1488.38	2949.69	7879.73	0.0212001	0.0212001	627.781	82.8618	82.8618	1134.75	139.442	139.442
115.48	0.341489	1484.46	2943.68	7879.84	0.0163628	0.0163628	633.73	81.7462	81.7462	1144.75	137.279	137.279
117.766	0.267085	1480.7	2937.97	7879.91	0.0126298	0.0126298	639.477	80.6532	80.6532	1154.38	135.163	135.163
120.051	0.208901	1477.09	2932.53	7879.97	0.00974875	0.00974875	645.031	79.5818	79.5818	1163.66	133.094	133.094
122.336	0.163398	1473.64	2927.34	7880.01	0.00752514	0.00752514	650.4	78.5313	78.5313	1172.6	131.068	131.068
124.621	0.127812	1470.34	2922.41	7880.05	0.00580883	0.00580883	655.59	77.5009	77.5009	1181.22	129.086	129.086
126.905	0.0999789	1467.17	2917.72	7880.07	0.00448405	0.00448405	660.609	76.49	76.49	1189.53	127.144	127.144
129.189	0.0782104	1464.14	2913.25	7880.09	0.00346144	0.00346144	665.464	75.4978	75.4978	1197.55	125.242	125.242

## Sheet: Fig1c
Data to plot Fig 1c: host (h) plasmid (p) combinations over time.
time	h3	h1	h2	h3p1	h1p1	h2p1	h3p2	h1p2	h2p2	h3p3	h1p3	h2p3
0	500	500	500	50	50	50	50	50	50	50	50	50
0.111045	532.802	522.938	531.127	55.0717	54.3601	54.3601	53.3136	53.3629	53.3629	54.1319	54.1873	54.1873
0.438682	638.945	591.815	630.097	73.3545	69.7519	69.7519	64.4493	64.6498	64.6498	68.5383	68.7768	68.7768
0.905301	812.715	688.461	785.967	110.725	100.14	100.14	84.5725	84.9406	84.9406	96.3307	96.8193	96.8193
1.46055	1042.98	787.884	979.046	181.182	155.213	155.213	117.253	117.478	117.478	145.21	145.642	145.642
2.131	1308.36	855.83	1174.76	326.418	263.986	263.986	174.507	173.118	173.118	238.495	236.91	236.91
2.89037	1469.12	821.398	1246.54	614.696	469.269	469.269	270.657	263.157	263.157	408.669	397.934	397.934
3.73495	1311.02	632.672	1048.34	1130.13	810.353	810.353	414.994	392.402	392.402	683.739	647.548	647.548
4.71671	783.832	336.815	597.853	1893.42	1250.42	1250.42	586.552	539.53	539.53	1034.13	952.973	952.973
5.63942	345.119	140.608	259.386	2556.87	1542.22	1542.22	696.094	631.464	631.464	1273.54	1157.9	1157.9
6.66089	108.233	43.6867	82.5087	3112.04	1679.12	1679.12	753.936	681.833	681.833	1409.48	1278.4	1278.4
7.47487	38.5196	15.8201	30.2011	3445.41	1693.64	1693.64	772.429	700.664	700.664	1456.71	1326.06	1326.06
8.29071	12.9657	5.49503	10.5608	3720.02	1662.86	1662.86	779.575	710.935	710.935	1476.94	1352.59	1352.59
9.05076	4.56608	2.00941	3.87808	3943.55	1612.39	1612.39	781.361	716.804	716.804	1483.51	1367.57	1367.57
9.80073	1.60246	0.735828	1.42442	4145.36	1551.77	1551.77	780.859	720.83	720.83	1484.02	1377.5	1377.5
10.5258	0.575823	0.276534	0.536557	4328.96	1487.87	1487.87	779.245	723.81	723.81	1481.45	1384.53	1384.53
11.2401	0.208441	0.104915	0.203963	4502.14	1422.49	1422.49	777.05	726.237	726.237	1477.28	1390.04	1390.04
11.941	0.0764524	0.0403872	0.0786501	4666.39	1357.49	1357.49	774.554	728.317	728.317	1472.26	1394.61	1394.61
12.6339	0.0282344	0.0156761	0.0305745	4824.1	1293.32	1293.32	771.884	730.189	730.189	1466.77	1398.64	1398.64
13.3195	0.0104977	0.00613345	0.0119783	4975.97	1230.5	1230.5	769.12	731.923	731.923	1461.02	1402.32	1402.32
14.0011	0.00391254	0.00240898	0.004709	5122.99	1169.06	1169.06	766.297	733.572	733.572	1455.12	1405.79	1405.79
14.6827	0.00145503	0.000945697	0.00184864	5265.98	1108.93	1108.93	763.427	735.17	735.17	1449.1	1409.15	1409.15
15.3726	0.000534544	0.00036763	0.000716978	5406.5	1049.62	1049.62	760.493	736.752	736.753	1442.95	1412.46	1412.46
16.085	0.000191061	0.00013952	0.000269751	5547	990.164	990.164	757.446	738.362	738.362	1436.56	1415.82	1415.82
16.8422	6.55117e-05	5.09741e-05	9.58895e-05	5691	929.139	929.139	754.197	740.053	740.053	1429.75	1419.36	1419.36
17.6723	2.20466e-05	1.8192e-05	3.14285e-05	5842.31	864.952	864.952	750.63	741.89	741.89	1422.28	1423.2	1423.2
18.6093	8.4379e-06	7.08341e-06	9.56189e-06	6004.67	796.036	796.036	746.605	743.951	743.951	1413.85	1427.51	1427.51
19.6978	4.80241e-06	3.78733e-06	3.07986e-06	6181.75	720.844	720.844	741.936	746.331	746.331	1404.07	1432.49	1432.49
21.0007	4.04239e-06	2.95124e-06	1.45401e-06	6377.3	637.79	637.79	736.361	749.166	749.166	1392.41	1438.41	1438.41
22.6138	3.94599e-06	2.74108e-06	1.06789e-06	6594.91	545.362	545.362	729.485	752.657	752.657	1378.04	1445.71	1445.71
24.6839	3.96327e-06	2.64557e-06	9.09249e-07	6836.08	442.919	442.919	720.707	757.111	757.111	1359.7	1455.01	1455.01
27.3678	4.00912e-06	2.57088e-06	7.87604e-07	7090.55	334.83	334.83	709.407	762.842	762.842	1336.11	1466.97	1466.97
30.475	4.20899e-06	2.54736e-06	7.53574e-07	7314.96	239.505	239.505	696.442	769.418	769.418	1309.09	1480.68	1480.68
33.4647	5.16925e-06	2.63208e-06	9.13212e-07	7473.8	172.034	172.034	684.089	775.683	775.683	1283.37	1493.72	1493.72
36.0823	6.70294e-06	2.68144e-06	9.94736e-07	7577.19	128.116	128.116	673.374	781.118	781.118	1261.09	1505.02	1505.02
38.3912	6.80153e-06	2.57828e-06	7.84774e-07	7646.93	98.4919	98.4919	664.002	785.871	785.871	1241.62	1514.9	1514.9
40.5472	5.89538e-06	2.4802e-06	5.8578e-07	7697.76	76.8996	76.8996	655.318	790.275	790.275	1223.6	1524.04	1524.04
42.6801	5.19263e-06	2.43706e-06	4.89468e-07	7737.28	60.1139	60.1139	646.792	794.6	794.6	1205.93	1533	1533
44.8602	4.85068e-06	2.4232e-06	4.46365e-07	7768.9	46.6834	46.6834	638.145	798.985	798.985	1188.03	1542.08	1542.08
47.1064	4.73325e-06	2.42148e-06	4.24211e-07	7794.19	35.9417	35.9417	629.308	803.467	803.467	1169.75	1551.35	1551.35
49.404	4.73935e-06	2.42525e-06	4.10929e-07	7814.09	27.4855	27.4855	620.346	808.013	808.013	1151.24	1560.74	1560.74
51.7238	4.80229e-06	2.43192e-06	4.02184e-07	7829.47	20.9518	20.9518	611.377	812.562	812.562	1132.73	1570.12	1570.12
54.0406	4.8665e-06	2.44031e-06	3.96239e-07	7841.2	15.9695	15.9695	602.5	817.064	817.064	1114.44	1579.4	1579.4
56.3422	4.89468e-06	2.44986e-06	3.92292e-07	7850.1	12.1892	12.1892	593.761	821.496	821.496	1096.46	1588.52	1588.52
58.6286	4.8803e-06	2.46023e-06	3.89859e-07	7856.86	9.31792	9.31791	585.16	825.858	825.858	1078.78	1597.49	1597.49
60.9059	4.83979e-06	2.4712e-06	3.88569e-07	7862.02	7.1292	7.1292	576.673	830.163	830.163	1061.36	1606.32	1606.32
63.1808	4.79344e-06	2.48262e-06	3.88115e-07	7865.96	5.45529	5.45529	568.275	834.422	834.422	1044.15	1615.05	1615.05
65.4577	4.75374e-06	2.49434e-06	3.88266e-07	7868.98	4.17295	4.17295	559.95	838.644	838.644	1027.11	1623.69	1623.69
67.7379	4.72418e-06	2.50625e-06	3.88852e-07	7871.29	3.1905	3.1905	551.694	842.832	842.832	1010.24	1632.25	1632.25
70.0208	4.70257e-06	2.51828e-06	3.89752e-07	7873.06	2.43842	2.43842	543.51	846.982	846.982	993.535	1640.72	1640.72
72.3048	4.68474e-06	2.53034e-06	3.90879e-07	7874.41	1.86327	1.86327	535.405	851.093	851.093	977.017	1649.1	1649.1
74.5888	4.66711e-06	2.54239e-06	3.9217e-07	7875.45	1.42374	1.42374	527.383	855.162	855.162	960.693	1657.38	1657.38
76.872	4.64781e-06	2.5544e-06	3.93578e-07	7876.24	1.08795	1.08795	519.446	859.187	859.187	944.567	1665.56	1665.56
79.1543	4.62666e-06	2.56633e-06	3.9507e-07	7876.84	0.831422	0.831422	511.595	863.169	863.169	928.641	1673.63	1673.64
81.4362	4.60441e-06	2.57817e-06	3.9662e-07	7877.3	0.635409	0.635409	503.83	867.108	867.108	912.913	1681.61	1681.61
83.7178	4.58201e-06	2.58992e-06	3.98209e-07	7877.66	0.485613	0.485613	496.148	871.004	871.004	897.38	1689.49	1689.49
85.9994	4.5601e-06	2.60155e-06	3.99824e-07	7877.93	0.371126	0.371126	488.55	874.857	874.857	882.041	1697.27	1697.27
88.2812	4.53892e-06	2.61306e-06	4.01452e-07	7878.13	0.283625	0.283625	481.036	878.668	878.668	866.895	1704.95	1704.95
90.5631	4.5184e-06	2.62445e-06	4.03088e-07	7878.29	0.21675	0.21675	473.605	882.437	882.437	851.942	1712.54	1712.54
92.8449	4.49833e-06	2.63571e-06	4.04723e-07	7878.41	0.165643	0.165643	466.258	886.163	886.163	837.183	1720.02	1720.02

## Sheet: Fig1d
Data to plot Fig 1d: host (h) plasmid (p) combinations over time.
time	h3	h1	h2	h3p1	h1p1	h2p1	h3p2	h1p2	h2p2	h3p3	h1p3	h2p3
0	500	500	500	50	50	50	50	50	50	50	50	50
0.11495	536.869	526.579	535.119	54.2917	53.5611	53.5611	52.4915	52.544	52.544	53.3259	53.3846	53.3846
0.49912	678.02	621.051	667.127	71.1815	67.1151	67.1151	61.2577	61.5242	61.5242	65.7119	66.0265	66.0265
1.07489	947.522	775.634	908.674	105.217	92.6974	92.6974	75.3026	76.0099	76.0099	87.9575	88.8669	88.8669
1.77732	1380.37	974.007	1269.67	164.145	133.124	133.124	92.7524	94.1973	94.1973	120.316	122.379	122.379
2.69074	2100.95	1219.81	1806.3	273.098	198.883	198.883	113.28	115.962	115.962	166.504	170.845	170.845
3.82337	3099.43	1463.83	2443.93	449.928	286.718	286.718	131.779	136.232	136.232	217.701	225.809	225.809
5.09972	4038.85	1641.65	2964.86	664.01	364.055	364.055	142.705	149.169	149.169	254.126	266.821	266.821
6.59249	4652.92	1752.51	3294.41	884.85	406.887	406.887	146.241	154.852	154.852	269.952	287.494	287.494
8.07831	4870.49	1806.72	3444.3	1070.66	413.262	413.262	144.762	155.264	155.264	269.89	291.511	291.511
9.73517	4888.84	1838.41	3522.26	1263.18	401.107	401.107	140.784	153.163	153.163	262.586	288.105	288.105
11.6091	4794.81	1860.23	3570.3	1487.32	378.718	378.718	135.357	149.64	149.64	251.603	280.977	280.977
13.8298	4617.95	1879.6	3610.62	1778.86	348.682	348.682	128.743	145.045	145.045	238.058	271.445	271.445
16.5082	4351.02	1900.02	3652.52	2176.34	311.154	311.154	121.011	139.453	139.453	222.286	259.855	259.855
19.8706	3951.97	1923.87	3701.29	2743.83	263.984	263.984	111.879	132.593	132.593	203.789	245.706	245.706
24.2208	3356.65	1952.81	3760.13	3561.98	205.282	205.282	101.034	124.067	124.067	182.023	228.219	228.219
29.885	2530.21	1987.69	3830.43	4664.79	137.945	137.945	88.467	113.584	113.584	157.101	206.889	206.889
33.3376	2051.9	2008.67	3872.8	5297.64	104.302	104.302	81.6512	107.602	107.602	143.749	194.818	194.818
35.4744	1776.94	2019.73	3894.57	5650.5	86.4947	86.4947	77.6574	103.954	103.954	135.97	187.48	187.48
37.4938	1538.08	2029.85	3914.47	5955.34	71.8643	71.8643	74.0739	100.602	100.602	129.032	180.764	180.764
39.5601	1316.92	2040.12	3934.67	6237.23	59.0062	59.0062	70.5983	97.2781	97.2781	122.339	174.129	174.129
41.7443	1109.3	2050.73	3955.48	6501.03	47.5502	47.5502	67.1174	93.8691	93.8691	115.675	167.352	167.352
44.0524	918.601	2061.58	3976.66	6742.34	37.5753	37.5753	63.6404	90.3775	90.3775	109.059	160.439	160.439
46.4387	750.723	2072.37	3997.67	6953.89	29.2577	29.2577	60.2504	86.8841	86.8841	102.651	153.553	153.553
48.8401	609.158	2082.8	4017.89	7131.57	22.6122	22.6122	57.0367	83.4855	83.4855	96.6161	146.884	146.884
51.2122	493.182	2092.68	4036.92	7276.47	17.4474	17.4474	54.0457	80.2405	80.2405	91.0366	140.546	140.546
53.5405	399.305	2101.94	4054.69	7393.16	13.4748	13.4748	51.2764	77.1606	77.1606	85.9045	134.556	134.556
55.8341	323.334	2110.67	4071.33	7487.07	10.4153	10.4153	48.7011	74.2269	74.2269	81.1629	128.876	128.876
58.1111	261.579	2118.97	4087.07	7563.05	8.04588	8.04588	46.2865	71.4113	71.4113	76.7459	123.45	123.45
60.3886	211.195	2126.94	4102.11	7624.81	6.20297	6.20297	44.0057	68.6902	68.6902	72.6007	118.228	118.228
62.6765	170.075	2134.63	4116.56	7675.08	4.76879	4.76879	41.8424	66.0502	66.0502	68.6948	113.186	113.186
64.9769	136.622	2142.06	4130.44	7715.89	3.65622	3.65622	39.7898	63.4882	63.4882	65.0131	108.314	108.314
67.2858	109.544	2149.2	4143.75	7748.85	2.7975	2.7975	37.8462	61.0072	61.0072	61.55	103.619	103.619
69.5973	87.7362	2156.07	4156.46	7775.34	2.13798	2.13798	36.0111	58.6119	58.6119	58.3019	99.106	99.106
71.9066	70.2362	2162.63	4168.57	7796.54	1.63324	1.63324	34.2822	56.3047	56.3047	55.262	94.7797	94.7797
74.2114	56.2203	2168.91	4180.09	7813.46	1.24764	1.24764	32.655	54.0852	54.0852	52.4201	90.6371	90.6371
76.5117	45.0008	2174.91	4191.04	7826.96	0.953142	0.953142	31.1236	51.9503	51.9503	49.7632	86.6711	86.6711
78.8093	36.0177	2180.65	4201.46	7837.72	0.728153	0.728153	29.6815	49.896	49.896	47.2778	82.8725	82.8725
81.1057	28.823	2186.14	4211.38	7846.32	0.556192	0.556192	28.3226	47.9182	47.9182	44.9514	79.2325	79.2325
83.4021	23.0602	2191.4	4220.84	7853.19	0.424743	0.424743	27.0416	46.0135	46.0135	42.7729	75.7435	75.7435
85.6991	18.4455	2196.44	4229.86	7858.68	0.324286	0.324286	25.8342	44.1795	44.1795	40.733	72.3995	72.3995
87.9962	14.7519	2201.27	4238.46	7863.07	0.247548	0.247548	24.6962	42.414	42.414	38.8234	69.1957	69.1957
90.2929	11.7971	2205.88	4246.65	7866.56	0.188957	0.188957	23.6243	40.7154	40.7154	37.0364	66.1277	66.1277
92.5886	9.43426	2210.3	4254.44	7869.35	0.144238	0.144238	22.6149	39.0819	39.0819	35.3649	63.1909	63.191
94.8829	7.54512	2214.53	4261.86	7871.57	0.110112	0.110112	21.6647	37.5114	37.5114	33.8018	60.3808	60.3808
97.1758	6.03476	2218.57	4268.92	7873.34	0.0840697	0.0840697	20.7703	36.0019	36.0019	32.3403	57.6924	57.6924
99.4674	4.82715	2222.44	4275.65	7874.74	0.0641935	0.0641935	19.9285	34.5511	34.5511	30.9737	55.1206	55.1206
101.758	3.86145	2226.14	4282.04	7875.86	0.049021	0.049021	19.1361	33.1568	33.1568	29.696	52.6606	52.6606
104.047	3.08913	2229.68	4288.13	7876.75	0.0374375	0.0374375	18.3904	31.817	31.817	28.5014	50.3075	50.3075
106.336	2.47141	2233.06	4293.93	7877.45	0.028593	0.028593	17.6885	30.5295	30.5295	27.3844	48.057	48.057
108.625	1.9773	2236.3	4299.45	7878.01	0.0218393	0.0218393	17.0279	29.2924	29.2924	26.3401	45.9048	45.9048
110.912	1.58206	2239.39	4304.71	7878.45	0.0166819	0.0166819	16.4063	28.104	28.104	25.364	43.8467	43.8467
113.199	1.26589	2242.35	4309.71	7878.81	0.0127432	0.0127432	15.8215	26.9625	26.9625	24.4515	41.879	41.879
115.485	1.01296	2245.18	4314.47	7879.08	0.0097351	0.0097351	15.2712	25.8661	25.8661	23.5986	39.9979	39.9979
117.771	0.810601	2247.89	4319.01	7879.31	0.00743748	0.00743748	14.7534	24.8131	24.8131	22.8014	38.1995	38.1996
120.056	0.648696	2250.48	4323.32	7879.48	0.00568242	0.00568242	14.2664	23.8018	23.8018	22.0564	36.4806	36.4806
122.341	0.519147	2252.96	4327.43	7879.62	0.00434168	0.00434168	13.8082	22.8308	22.8308	21.3602	34.8375	34.8375
124.626	0.415482	2255.33	4331.35	7879.73	0.00331739	0.00331739	13.3772	21.8985	21.8985	20.7095	33.2672	33.2672
126.91	0.332527	2257.6	4335.07	7879.81	0.00253482	0.00253482	12.9718	21.0033	21.0033	20.1015	31.7664	31.7664
129.194	0.266141	2259.77	4338.62	7879.88	0.00193691	0.00193691	12.5905	20.1439	20.1439	19.5334	30.3322	30.3322

## Sheet: Fig2a
Data to plot Fig 2a: A network on an x and y coordinate system. Name refers to the node name.
name	x	y	degree	ClusterMembership	xend	yend	weight	Identity	Class	Phylum	Class_plot	Phylum_plot	Resistance	Gene
1	0.171723	0.668449	47	2	0.171723	0.668449	NA	PLASMID	NA	Plasmid	Other	Other	TRUE	tet(Q)
10	0.477392	0.365418	22	8	0.477392	0.365418	NA	PLASMID	NA	Plasmid	Other	Other	FALSE	NA
100	0.801966	0.155802	11	1	0.801966	0.155802	NA	PLASMID	NA	Plasmid	Other	Other	TRUE	msr(E)
101	0.605507	1	3	4	0.605507	1	NA	PLASMID	NA	Plasmid	Other	Other	FALSE	NA
102	0.658103	0.616241	2	3	0.658103	0.616241	NA	PLASMID	NA	Plasmid	Other	Other	FALSE	NA
103	0.634669	0.876619	4	4	0.634669	0.876619	NA	PLASMID	NA	Plasmid	Other	Other	FALSE	NA
104	0.650385	0.615874	15	5	0.650385	0.615874	NA	PLASMID	NA	Plasmid	Other	Other	TRUE	cmlA5
104	0.650385	0.615874	15	5	0.650385	0.615874	NA	PLASMID	NA	Plasmid	Other	Other	TRUE	mph(A)
105	0.206439	0.611151	2	2	0.206439	0.611151	NA	PLASMID	NA	Plasmid	Other	Other	FALSE	NA
106	0.627104	0.876364	7	4	0.627104	0.876364	NA	PLASMID	NA	Plasmid	Other	Other	FALSE	NA
107	0.752155	0.151784	6	1	0.752155	0.151784	NA	PLASMID	NA	Plasmid	Other	Other	FALSE	NA
108	0.770437	0.763922	11	4	0.770437	0.763922	NA	PLASMID	NA	Plasmid	Other	Other	FALSE	NA
109	0.798724	0.133093	7	1	0.798724	0.133093	NA	PLASMID	NA	Plasmid	Other	Other	FALSE	NA
11	0.669953	0.79215	46	4	0.669953	0.79215	NA	PLASMID	NA	Plasmid	Other	Other	FALSE	NA
12	0.706256	0.267061	16	1	0.706256	0.267061	NA	PLASMID	NA	Plasmid	Other	Other	TRUE	msr(E)
13	0.88113	0.122357	8	1	0.88113	0.122357	NA	PLASMID	NA	Plasmid	Other	Other	FALSE	NA
14	0.851462	0.190404	15	1	0.851462	0.190404	NA	PLASMID	NA	Plasmid	Other	Other	TRUE	msr(E)
15	0.675968	0.492632	9	9	0.675968	0.492632	NA	PLASMID	NA	Plasmid	Other	Other	FALSE	NA
16	0.84873	0.154896	4	1	0.84873	0.154896	NA	PLASMID	NA	Plasmid	Other	Other	FALSE	NA
17	0.846829	0.222054	16	1	0.846829	0.222054	NA	PLASMID	NA	Plasmid	Other	Other	TRUE	msr(E)
17	0.846829	0.222054	16	1	0.846829	0.222054	NA	PLASMID	NA	Plasmid	Other	Other	TRUE	aadA27
18	0.768858	0.307515	27	1	0.768858	0.307515	NA	PLASMID	NA	Plasmid	Other	Other	TRUE	msr(E)
19	0.781858	0.0785395	13	1	0.781858	0.0785395	NA	PLASMID	NA	Plasmid	Other	Other	TRUE	msr(E)
2	0.529483	0.623405	112	4	0.529483	0.623405	NA	PLASMID	NA	Plasmid	Other	Other	TRUE	blaAER
2	0.529483	0.623405	112	4	0.529483	0.623405	NA	PLASMID	NA	Plasmid	Other	Other	TRUE	aph(6)-Id
20	0.0582407	0.662793	13	2	0.0582407	0.662793	NA	PLASMID	NA	Plasmid	Other	Other	FALSE	NA
21	0.628581	0.585668	18	5	0.628581	0.585668	NA	PLASMID	NA	Plasmid	Other	Other	TRUE	qnrS2
22	0.775626	0.244101	7	1	0.775626	0.244101	NA	PLASMID	NA	Plasmid	Other	Other	TRUE	msr(E)
23	0.844428	0.288463	2	1	0.844428	0.288463	NA	PLASMID	NA	Plasmid	Other	Other	FALSE	NA
24	0.803358	0.378469	8	1	0.803358	0.378469	NA	PLASMID	NA	Plasmid	Other	Other	TRUE	msr(E)
25	0.673922	0.254675	6	1	0.673922	0.254675	NA	PLASMID	NA	Plasmid	Other	Other	FALSE	NA
26	0.709773	0.777431	27	4	0.709773	0.777431	NA	PLASMID	NA	Plasmid	Other	Other	FALSE	NA
27	0.674099	0.434645	6	9	0.674099	0.434645	NA	PLASMID	NA	Plasmid	Other	Other	TRUE	qacEdelta1
28	0.801529	0.219814	13	1	0.801529	0.219814	NA	PLASMID	NA	Plasmid	Other	Other	TRUE	msr(E)
29	0.837938	0.431229	4	10	0.837938	0.431229	NA	PLASMID	NA	Plasmid	Other	Other	FALSE	NA
3	0.846345	0.256821	17	1	0.846345	0.256821	NA	PLASMID	NA	Plasmid	Other	Other	TRUE	msr(E)
30	0.703077	0.515512	71	3	0.703077	0.515512	NA	PLASMID	NA	Plasmid	Other	Other	TRUE	tet(A)
31	0.814678	0.221014	8	1	0.814678	0.221014	NA	PLASMID	NA	Plasmid	Other	Other	FALSE	NA
32	0.666233	0.897811	14	4	0.666233	0.897811	NA	PLASMID	NA	Plasmid	Other	Other	FALSE	NA
33	0.790965	0.357306	19	1	0.790965	0.357306	NA	PLASMID	NA	Plasmid	Other	Other	TRUE	msr(E)
34	0.638733	0.964052	14	4	0.638733	0.964052	NA	PLASMID	NA	Plasmid	Other	Other	FALSE	NA
35	0.774246	0.132814	10	1	0.774246	0.132814	NA	PLASMID	NA	Plasmid	Other	Other	FALSE	NA
36	0.706773	0.0634335	12	7	0.706773	0.0634335	NA	PLASMID	NA	Plasmid	Other	Other	FALSE	NA
37	0.0906281	0.586809	29	2	0.0906281	0.586809	NA	PLASMID	NA	Plasmid	Other	Other	FALSE	NA
38	0.688597	0.376576	7	11	0.688597	0.376576	NA	PLASMID	NA	Plasmid	Other	Other	FALSE	NA
39	0.121849	0.634751	29	2	0.121849	0.634751	NA	PLASMID	NA	Plasmid	Other	Other	FALSE	NA
4	0.893358	0.297379	34	1	0.893358	0.297379	NA	PLASMID	NA	Plasmid	Other	Other	TRUE	msr(E)
4	0.893358	0.297379	34	1	0.893358	0.297379	NA	PLASMID	NA	Plasmid	Other	Other	TRUE	aadA27
40	0.675047	0.764188	68	5	0.675047	0.764188	NA	PLASMID	NA	Plasmid	Other	Other	FALSE	NA
41	0.586569	0.930494	8	4	0.586569	0.930494	NA	PLASMID	NA	Plasmid	Other	Other	FALSE	NA
42	0.787274	0.186047	13	1	0.787274	0.186047	NA	PLASMID	NA	Plasmid	Other	Other	FALSE	NA
43	0.624998	0.850262	10	4	0.624998	0.850262	NA	PLASMID	NA	Plasmid	Other	Other	FALSE	NA
44	0.814714	0.740833	12	9	0.814714	0.740833	NA	PLASMID	NA	Plasmid	Other	Other	FALSE	NA
45	0.675013	0.214855	2	7	0.675013	0.214855	NA	PLASMID	NA	Plasmid	Other	Other	FALSE	NA
46	0.663207	0.968358	29	4	0.663207	0.968358	NA	PLASMID	NA	Plasmid	Other	Other	FALSE	NA
47	0.784066	0.317159	2	15	0.784066	0.317159	NA	PLASMID	NA	Plasmid	Other	Other	FALSE	NA
48	0.710807	0.447182	5	9	0.710807	0.447182	NA	PLASMID	NA	Plasmid	Other	Other	FALSE	NA
49	0.678606	0.840066	25	4	0.678606	0.840066	NA	PLASMID	NA	Plasmid	Other	Other	FALSE	NA
5	0.198637	0.584858	33	2	0.198637	0.584858	NA	PLASMID	NA	Plasmid	Other	Other	TRUE	aadS
50	0.660962	0.59435	2	3	0.660962	0.59435	NA	PLASMID	NA	Plasmid	Other	Other	FALSE	NA
51	0.74531	0.123567	8	1	0.74531	0.123567	NA	PLASMID	NA	Plasmid	Other	Other	TRUE	msr(E)
52	0.849796	0.167402	2	1	0.849796	0.167402	NA	PLASMID	NA	Plasmid	Other	Other	FALSE	NA
53	0.738743	0.34809	2	1	0.738743	0.34809	NA	PLASMID	NA	Plasmid	Other	Other	FALSE	NA
54	0.669814	0.468296	10	9	0.669814	0.468296	NA	PLASMID	NA	Plasmid	Other	Other	TRUE	qnrS2
55	0.695619	0.574172	16	5	0.695619	0.574172	NA	PLASMID	NA	Plasmid	Other	Other	FALSE	NA
56	0.79117	0.0705557	10	1	0.79117	0.0705557	NA	PLASMID	NA	Plasmid	Other	Other	FALSE	NA
57	0.636427	0.802042	17	4	0.636427	0.802042	NA	PLASMID	NA	Plasmid	Other	Other	FALSE	NA
58	0.771374	0.213591	5	1	0.771374	0.213591	NA	PLASMID	NA	Plasmid	Other	Other	FALSE	NA
59	0.742956	0.48225	11	10	0.742956	0.48225	NA	PLASMID	NA	Plasmid	Other	Other	FALSE	NA
6	0.917581	0.319294	21	1	0.917581	0.319294	NA	PLASMID	NA	Plasmid	Other	Other	TRUE	msr(E)
60	0.745474	0.358009	1	1	0.745474	0.358009	NA	PLASMID	NA	Plasmid	Other	Other	FALSE	NA
61	0.768885	0.202798	11	1	0.768885	0.202798	NA	PLASMID	NA	Plasmid	Other	Other	FALSE	NA
62	0.640825	0.221297	4	1	0.640825	0.221297	NA	PLASMID	NA	Plasmid	Other	Other	FALSE	NA
63	0.843107	0.390055	2	13	0.843107	0.390055	NA	PLASMID	NA	Plasmid	Other	Other	FALSE	NA
64	0.7157	0.559407	19	6	0.7157	0.559407	NA	PLASMID	NA	Plasmid	Other	Other	TRUE	msr(E)
65	0.644251	0.867998	7	4	0.644251	0.867998	NA	PLASMID	NA	Plasmid	Other	Other	FALSE	NA
66	0.60537	0.612239	1	16	0.60537	0.612239	NA	PLASMID	NA	Plasmid	Other	Other	FALSE	NA
67	0.828485	0.254527	3	1	0.828485	0.254527	NA	PLASMID	NA	Plasmid	Other	Other	FALSE	NA
68	0.705958	0.221396	5	1	0.705958	0.221396	NA	PLASMID	NA	Plasmid	Other	Other	FALSE	NA
69	0.848623	0.175025	5	1	0.848623	0.175025	NA	PLASMID	NA	Plasmid	Other	Other	FALSE	NA
7	0.660855	0.837987	15	12	0.660855	0.837987	NA	PLASMID	NA	Plasmid	Other	Other	FALSE	NA
70	0.870621	0.233239	8	1	0.870621	0.233239	NA	PLASMID	NA	Plasmid	Other	Other	TRUE	msr(E)
71	0.825749	0.0742721	1	1	0.825749	0.0742721	NA	PLASMID	NA	Plasmid	Other	Other	FALSE	NA
72	0.64106	0.690256	8	4	0.64106	0.690256	NA	PLASMID	NA	Plasmid	Other	Other	FALSE	NA
73	0.66279	0.44494	4	9	0.66279	0.44494	NA	PLASMID	NA	Plasmid	Other	Other	FALSE	NA
74	0.763665	0.245215	4	1	0.763665	0.245215	NA	PLASMID	NA	Plasmid	Other	Other	FALSE	NA
75	0.649186	0.58953	17	5	0.649186	0.58953	NA	PLASMID	NA	Plasmid	Other	Other	FALSE	NA
76	0.761534	0.194645	5	1	0.761534	0.194645	NA	PLASMID	NA	Plasmid	Other	Other	TRUE	msr(E)
77	0.159266	0.737312	10	2	0.159266	0.737312	NA	PLASMID	NA	Plasmid	Other	Other	FALSE	NA
78	0.747379	0.165632	7	1	0.747379	0.165632	NA	PLASMID	NA	Plasmid	Other	Other	FALSE	NA
79	0.650734	0.326027	8	6	0.650734	0.326027	NA	PLASMID	NA	Plasmid	Other	Other	TRUE	aph(6)-Id
8	0.837236	0.258098	16	1	0.837236	0.258098	NA	PLASMID	NA	Plasmid	Other	Other	TRUE	aadA27
8	0.837236	0.258098	16	1	0.837236	0.258098	NA	PLASMID	NA	Plasmid	Other	Other	TRUE	msr(E)
80	0.0623186	0.589589	19	2	0.0623186	0.589589	NA	PLASMID	NA	Plasmid	Other	Other	FALSE	NA
81	0.726222	0.786131	24	4	0.726222	0.786131	NA	PLASMID	NA	Plasmid	Other	Other	FALSE	NA
82	0.760719	0.230272	4	1	0.760719	0.230272	NA	PLASMID	NA	Plasmid	Other	Other	TRUE	aadA27
83	0.757769	0.179883	8	1	0.757769	0.179883	NA	PLASMID	NA	Plasmid	Other	Other	TRUE	blaMCA
84	0.7533	0.435156	9	9	0.7533	0.435156	NA	PLASMID	NA	Plasmid	Other	Other	FALSE	NA
85	0.72569	0.307621	7	1	0.72569	0.307621	NA	PLASMID	NA	Plasmid	Other	Other	FALSE	NA
86	0.590434	0.636943	8	5	0.590434	0.636943	NA	PLASMID	NA	Plasmid	Other	Other	FALSE	NA
87	0.111577	0.656567	12	2	0.111577	0.656567	NA	PLASMID	NA	Plasmid	Other	Other	FALSE	NA
88	0.66158	0.631126	3	14	0.66158	0.631126	NA	PLASMID	NA	Plasmid	Other	Other	FALSE	NA
89	0.0902301	0.635005	10	2	0.0902301	0.635005	NA	PLASMID	NA	Plasmid	Other	Other	FALSE	NA
9	0.746883	0.269899	14	1	0.746883	0.269899	NA	PLASMID	NA	Plasmid	Other	Other	TRUE	msr(E)
90	0.740874	0.926812	10	4	0.740874	0.926812	NA	PLASMID	NA	Plasmid	Other	Other	FALSE	NA
91	0.708639	0.172684	8	1	0.708639	0.172684	NA	PLASMID	NA	Plasmid	Other	Other	TRUE	msr(E)
92	0.689399	0.5647	8	9	0.689399	0.5647	NA	PLASMID	NA	Plasmid	Other	Other	FALSE	NA
93	0.793235	0.258854	8	1	0.793235	0.258854	NA	PLASMID	NA	Plasmid	Other	Other	FALSE	NA
94	0.0983256	0.487174	14	2	0.0983256	0.487174	NA	PLASMID	NA	Plasmid	Other	Other	FALSE	NA
95	0.48312	0.226858	23	8	0.48312	0.226858	NA	PLASMID	NA	Plasmid	Other	Other	FALSE	NA
96	0.0445641	0.558114	24	2	0.0445641	0.558114	NA	PLASMID	NA	Plasmid	Other	Other	FALSE	NA
97	0.81241	0.301073	12	1	0.81241	0.301073	NA	PLASMID	NA	Plasmid	Other	Other	FALSE	NA
98	0.7066	0.882815	8	4	0.7066	0.882815	NA	PLASMID	NA	Plasmid	Other	Other	FALSE	NA
99	0.69994	0.454927	7	9	0.69994	0.454927	NA	PLASMID	NA	Plasmid	Other	Other	TRUE	qnrS2
bin_1	0.462643	0.521952	2	2	0.198637	0.584858	17	BACTERIA	c__Gammaproteobacteria	p__Proteobacteria	c__Gammaproteobacteria	p__Proteobacteria	FALSE	NA
bin_1	0.462643	0.521952	2	2	0.703077	0.515512	6	BACTERIA	c__Gammaproteobacteria	p__Proteobacteria	c__Gammaproteobacteria	p__Proteobacteria	FALSE	NA
bin_1	0.462643	0.521952	2	2	0.462643	0.521952	NA	BACTERIA	c__Gammaproteobacteria	p__Proteobacteria	c__Gammaproteobacteria	p__Proteobacteria	FALSE	NA
bin_10	0.683747	0.696303	8	3	0.768858	0.307515	7	BACTERIA	c__Betaproteobacteria	p__Proteobacteria	c__Betaproteobacteria	p__Proteobacteria	FALSE	NA
bin_10	0.683747	0.696303	8	3	0.675047	0.764188	8	BACTERIA	c__Betaproteobacteria	p__Proteobacteria	c__Betaproteobacteria	p__Proteobacteria	FALSE	NA
bin_10	0.683747	0.696303	8	3	0.703077	0.515512	1059	BACTERIA	c__Betaproteobacteria	p__Proteobacteria	c__Betaproteobacteria	p__Proteobacteria	FALSE	NA
bin_10	0.683747	0.696303	8	3	0.669953	0.79215	73	BACTERIA	c__Betaproteobacteria	p__Proteobacteria	c__Betaproteobacteria	p__Proteobacteria	FALSE	NA
bin_10	0.683747	0.696303	8	3	0.803358	0.378469	56	BACTERIA	c__Betaproteobacteria	p__Proteobacteria	c__Betaproteobacteria	p__Proteobacteria	FALSE	NA
bin_10	0.683747	0.696303	8	3	0.529483	0.623405	8	BACTERIA	c__Betaproteobacteria	p__Proteobacteria	c__Betaproteobacteria	p__Proteobacteria	FALSE	NA
bin_10	0.683747	0.696303	8	3	0.678606	0.840066	63	BACTERIA	c__Betaproteobacteria	p__Proteobacteria	c__Betaproteobacteria	p__Proteobacteria	FALSE	NA
bin_10	0.683747	0.696303	8	3	0.709773	0.777431	9	BACTERIA	c__Betaproteobacteria	p__Proteobacteria	c__Betaproteobacteria	p__Proteobacteria	FALSE	NA
bin_10	0.683747	0.696303	8	3	0.683747	0.696303	NA	BACTERIA	c__Betaproteobacteria	p__Proteobacteria	c__Betaproteobacteria	p__Proteobacteria	FALSE	NA
bin_103	0.820627	0.31061	15	1	0.640825	0.221297	501	BACTERIA	c__Gammaproteobacteria	p__Proteobacteria	c__Gammaproteobacteria	p__Proteobacteria	FALSE	NA
bin_103	0.820627	0.31061	15	1	0.851462	0.190404	21	BACTERIA	c__Gammaproteobacteria	p__Proteobacteria	c__Gammaproteobacteria	p__Proteobacteria	FALSE	NA
bin_103	0.820627	0.31061	15	1	0.793235	0.258854	411	BACTERIA	c__Gammaproteobacteria	p__Proteobacteria	c__Gammaproteobacteria	p__Proteobacteria	FALSE	NA
bin_103	0.820627	0.31061	15	1	0.917581	0.319294	527	BACTERIA	c__Gammaproteobacteria	p__Proteobacteria	c__Gammaproteobacteria	p__Proteobacteria	FALSE	NA
bin_103	0.820627	0.31061	15	1	0.706256	0.267061	121	BACTERIA	c__Gammaproteobacteria	p__Proteobacteria	c__Gammaproteobacteria	p__Proteobacteria	FALSE	NA
bin_103	0.820627	0.31061	15	1	0.81241	0.301073	272	BACTERIA	c__Gammaproteobacteria	p__Proteobacteria	c__Gammaproteobacteria	p__Proteobacteria	FALSE	NA
bin_103	0.820627	0.31061	15	1	0.837236	0.258098	1657	BACTERIA	c__Gammaproteobacteria	p__Proteobacteria	c__Gammaproteobacteria	p__Proteobacteria	FALSE	NA
bin_103	0.820627	0.31061	15	1	0.846345	0.256821	49	BACTERIA	c__Gammaproteobacteria	p__Proteobacteria	c__Gammaproteobacteria	p__Proteobacteria	FALSE	NA
bin_103	0.820627	0.31061	15	1	0.790965	0.357306	123	BACTERIA	c__Gammaproteobacteria	p__Proteobacteria	c__Gammaproteobacteria	p__Proteobacteria	FALSE	NA
bin_103	0.820627	0.31061	15	1	0.529483	0.623405	7	BACTERIA	c__Gammaproteobacteria	p__Proteobacteria	c__Gammaproteobacteria	p__Proteobacteria	FALSE	NA
bin_103	0.820627	0.31061	15	1	0.893358	0.297379	1126	BACTERIA	c__Gammaproteobacteria	p__Proteobacteria	c__Gammaproteobacteria	p__Proteobacteria	FALSE	NA
bin_103	0.820627	0.31061	15	1	0.768885	0.202798	100	BACTERIA	c__Gammaproteobacteria	p__Proteobacteria	c__Gammaproteobacteria	p__Proteobacteria	FALSE	NA
bin_103	0.820627	0.31061	15	1	0.768858	0.307515	273	BACTERIA	c__Gammaproteobacteria	p__Proteobacteria	c__Gammaproteobacteria	p__Proteobacteria	FALSE	NA
bin_103	0.820627	0.31061	15	1	0.801529	0.219814	193	BACTERIA	c__Gammaproteobacteria	p__Proteobacteria	c__Gammaproteobacteria	p__Proteobacteria	FALSE	NA
bin_103	0.820627	0.31061	15	1	0.801966	0.155802	883	BACTERIA	c__Gammaproteobacteria	p__Proteobacteria	c__Gammaproteobacteria	p__Proteobacteria	FALSE	NA
bin_103	0.820627	0.31061	15	1	0.820627	0.31061	NA	BACTERIA	c__Gammaproteobacteria	p__Proteobacteria	c__Gammaproteobacteria	p__Proteobacteria	FALSE	NA
bin_104	0.222833	0.554465	15	2	0.706773	0.0634335	8	BACTERIA	c__Bacteroidia	p__Bacteroidetes	c__Bacteroidia	p__Bacteroidetes	FALSE	NA
bin_104	0.222833	0.554465	15	2	0.206439	0.611151	14	BACTERIA	c__Bacteroidia	p__Bacteroidetes	c__Bacteroidia	p__Bacteroidetes	FALSE	NA
bin_104	0.222833	0.554465	15	2	0.198637	0.584858	418	BACTERIA	c__Bacteroidia	p__Bacteroidetes	c__Bacteroidia	p__Bacteroidetes	FALSE	NA
bin_104	0.222833	0.554465	15	2	0.121849	0.634751	353	BACTERIA	c__Bacteroidia	p__Bacteroidetes	c__Bacteroidia	p__Bacteroidetes	FALSE	NA
bin_104	0.222833	0.554465	15	2	0.768858	0.307515	10	BACTERIA	c__Bacteroidia	p__Bacteroidetes	c__Bacteroidia	p__Bacteroidetes	FALSE	NA
bin_104	0.222833	0.554465	15	2	0.171723	0.668449	241	BACTERIA	c__Bacteroidia	p__Bacteroidetes	c__Bacteroidia	p__Bacteroidetes	FALSE	NA
bin_104	0.222833	0.554465	15	2	0.0902301	0.635005	116	BACTERIA	c__Bacteroidia	p__Bacteroidetes	c__Bacteroidia	p__Bacteroidetes	FALSE	NA
bin_104	0.222833	0.554465	15	2	0.0445641	0.558114	1215	BACTERIA	c__Bacteroidia	p__Bacteroidetes	c__Bacteroidia	p__Bacteroidetes	FALSE	NA
bin_104	0.222833	0.554465	15	2	0.477392	0.365418	27	BACTERIA	c__Bacteroidia	p__Bacteroidetes	c__Bacteroidia	p__Bacteroidetes	FALSE	NA
bin_104	0.222833	0.554465	15	2	0.0906281	0.586809	65	BACTERIA	c__Bacteroidia	p__Bacteroidetes	c__Bacteroidia	p__Bacteroidetes	FALSE	NA
bin_104	0.222833	0.554465	15	2	0.111577	0.656567	114	BACTERIA	c__Bacteroidia	p__Bacteroidetes	c__Bacteroidia	p__Bacteroidetes	FALSE	NA
bin_104	0.222833	0.554465	15	2	0.0582407	0.662793	26	BACTERIA	c__Bacteroidia	p__Bacteroidetes	c__Bacteroidia	p__Bacteroidetes	FALSE	NA
bin_104	0.222833	0.554465	15	2	0.0623186	0.589589	171	BACTERIA	c__Bacteroidia	p__Bacteroidetes	c__Bacteroidia	p__Bacteroidetes	FALSE	NA
bin_104	0.222833	0.554465	15	2	0.0983256	0.487174	113	BACTERIA	c__Bacteroidia	p__Bacteroidetes	c__Bacteroidia	p__Bacteroidetes	FALSE	NA
bin_104	0.222833	0.554465	15	2	0.159266	0.737312	110	BACTERIA	c__Bacteroidia	p__Bacteroidetes	c__Bacteroidia	p__Bacteroidetes	FALSE	NA
bin_104	0.222833	0.554465	15	2	0.222833	0.554465	NA	BACTERIA	c__Bacteroidia	p__Bacteroidetes	c__Bacteroidia	p__Bacteroidetes	FALSE	NA
bin_105	0.59818	0.670898	7	5	0.669953	0.79215	64	BACTERIA	c__Betaproteobacteria	p__Proteobacteria	c__Betaproteobacteria	p__Proteobacteria	FALSE	NA
bin_105	0.59818	0.670898	7	5	0.649186	0.58953	165	BACTERIA	c__Betaproteobacteria	p__Proteobacteria	c__Betaproteobacteria	p__Proteobacteria	FALSE	NA
bin_105	0.59818	0.670898	7	5	0.709773	0.777431	18	BACTERIA	c__Betaproteobacteria	p__Proteobacteria	c__Betaproteobacteria	p__Proteobacteria	FALSE	NA
bin_105	0.59818	0.670898	7	5	0.529483	0.623405	15	BACTERIA	c__Betaproteobacteria	p__Proteobacteria	c__Betaproteobacteria	p__Proteobacteria	FALSE	NA
bin_105	0.59818	0.670898	7	5	0.628581	0.585668	57	BACTERIA	c__Betaproteobacteria	p__Proteobacteria	c__Betaproteobacteria	p__Proteobacteria	FALSE	NA
bin_105	0.59818	0.670898	7	5	0.703077	0.515512	52	BACTERIA	c__Betaproteobacteria	p__Proteobacteria	c__Betaproteobacteria	p__Proteobacteria	FALSE	NA
bin_105	0.59818	0.670898	7	5	0.663207	0.968358	59	BACTERIA	c__Betaproteobacteria	p__Proteobacteria	c__Betaproteobacteria	p__Proteobacteria	FALSE	NA
bin_105	0.59818	0.670898	7	5	0.59818	0.670898	NA	BACTERIA	c__Betaproteobacteria	p__Proteobacteria	c__Betaproteobacteria	p__Proteobacteria	FALSE	NA
bin_106	0.963551	0.3681	4	1	0.846829	0.222054	29	BACTERIA	c__Bacteroidia	p__Bacteroidetes	c__Bacteroidia	p__Bacteroidetes	FALSE	NA
bin_106	0.963551	0.3681	4	1	0.703077	0.515512	8	BACTERIA	c__Bacteroidia	p__Bacteroidetes	c__Bacteroidia	p__Bacteroidetes	FALSE	NA
bin_106	0.963551	0.3681	4	1	0.846345	0.256821	7	BACTERIA	c__Bacteroidia	p__Bacteroidetes	c__Bacteroidia	p__Bacteroidetes	FALSE	NA
bin_106	0.963551	0.3681	4	1	0.917581	0.319294	37	BACTERIA	c__Bacteroidia	p__Bacteroidetes	c__Bacteroidia	p__Bacteroidetes	FALSE	NA
bin_106	0.963551	0.3681	4	1	0.963551	0.3681	NA	BACTERIA	c__Bacteroidia	p__Bacteroidetes	c__Bacteroidia	p__Bacteroidetes	FALSE	NA
bin_107	0.693914	0.751142	7	4	0.669953	0.79215	158	BACTERIA	c__Betaproteobacteria	p__Proteobacteria	c__Betaproteobacteria	p__Proteobacteria	FALSE	NA
bin_107	0.693914	0.751142	7	4	0.675047	0.764188	62	BACTERIA	c__Betaproteobacteria	p__Proteobacteria	c__Betaproteobacteria	p__Proteobacteria	FALSE	NA
bin_107	0.693914	0.751142	7	4	0.529483	0.623405	27	BACTERIA	c__Betaproteobacteria	p__Proteobacteria	c__Betaproteobacteria	p__Proteobacteria	FALSE	NA
bin_107	0.693914	0.751142	7	4	0.7157	0.559407	155	BACTERIA	c__Betaproteobacteria	p__Proteobacteria	c__Betaproteobacteria	p__Proteobacteria	FALSE	NA
bin_107	0.693914	0.751142	7	4	0.726222	0.786131	442	BACTERIA	c__Betaproteobacteria	p__Proteobacteria	c__Betaproteobacteria	p__Proteobacteria	FALSE	NA
bin_107	0.693914	0.751142	7	4	0.703077	0.515512	51	BACTERIA	c__Betaproteobacteria	p__Proteobacteria	c__Betaproteobacteria	p__Proteobacteria	FALSE	NA
bin_107	0.693914	0.751142	7	4	0.660855	0.837987	23	BACTERIA	c__Betaproteobacteria	p__Proteobacteria	c__Betaproteobacteria	p__Proteobacteria	FALSE	NA
bin_107	0.693914	0.751142	7	4	0.693914	0.751142	NA	BACTERIA	c__Betaproteobacteria	p__Proteobacteria	c__Betaproteobacteria	p__Proteobacteria	FALSE	NA
bin_108	0.457227	0.408297	3	8	0.477392	0.365418	530	BACTERIA	c__Clostridia	p__Firmicutes	c__Clostridia	p__Firmicutes	FALSE	NA
bin_108	0.457227	0.408297	3	8	0.529483	0.623405	5	BACTERIA	c__Clostridia	p__Firmicutes	c__Clostridia	p__Firmicutes	FALSE	NA
bin_108	0.457227	0.408297	3	8	0.48312	0.226858	600	BACTERIA	c__Clostridia	p__Firmicutes	c__Clostridia	p__Firmicutes	FALSE	NA
bin_108	0.457227	0.408297	3	8	0.457227	0.408297	NA	BACTERIA	c__Clostridia	p__Firmicutes	c__Clostridia	p__Firmicutes	FALSE	NA
bin_11	0.772401	0.554515	4	1	0.675047	0.764188	7	BACTERIA	c__Fusobacteriia	p__Fusobacteria	Other	Other	FALSE	NA
bin_11	0.772401	0.554515	4	1	0.703077	0.515512	6	BACTERIA	c__Fusobacteriia	p__Fusobacteria	Other	Other	FALSE	NA
bin_11	0.772401	0.554515	4	1	0.846345	0.256821	6	BACTERIA	c__Fusobacteriia	p__Fusobacteria	Other	Other	FALSE	NA
bin_11	0.772401	0.554515	4	1	0.893358	0.297379	14	BACTERIA	c__Fusobacteriia	p__Fusobacteria	Other	Other	FALSE	NA
bin_11	0.772401	0.554515	4	1	0.772401	0.554515	NA	BACTERIA	c__Fusobacteriia	p__Fusobacteria	Other	Other	FALSE	NA
bin_111	0.516298	0.495353	2	2	0.768858	0.307515	44	BACTERIA	c__Gammaproteobacteria	p__Proteobacteria	c__Gammaproteobacteria	p__Proteobacteria	FALSE	NA
bin_111	0.516298	0.495353	2	2	0.198637	0.584858	45	BACTERIA	c__Gammaproteobacteria	p__Proteobacteria	c__Gammaproteobacteria	p__Proteobacteria	FALSE	NA
bin_111	0.516298	0.495353	2	2	0.516298	0.495353	NA	BACTERIA	c__Gammaproteobacteria	p__Proteobacteria	c__Gammaproteobacteria	p__Proteobacteria	FALSE	NA
bin_112	0.654433	0.533828	2	3	0.703077	0.515512	27	BACTERIA	c__Betaproteobacteria	p__Proteobacteria	c__Betaproteobacteria	p__Proteobacteria	FALSE	NA
bin_112	0.654433	0.533828	2	3	0.529483	0.623405	5	BACTERIA	c__Betaproteobacteria	p__Proteobacteria	c__Betaproteobacteria	p__Proteobacteria	FALSE	NA
bin_112	0.654433	0.533828	2	3	0.654433	0.533828	NA	BACTERIA	c__Betaproteobacteria	p__Proteobacteria	c__Betaproteobacteria	p__Proteobacteria	FALSE	NA
bin_113	0.626694	0.742642	1	5	0.675047	0.764188	13	BACTERIA	c__Nitrospira	p__Nitrospirae	Other	Other	FALSE	NA
bin_113	0.626694	0.742642	1	5	0.626694	0.742642	NA	BACTERIA	c__Nitrospira	p__Nitrospirae	Other	Other	FALSE	NA
bin_114	0.734769	0.384016	3	13	0.688597	0.376576	12	BACTERIA	c__Bacilli	p__Firmicutes	Other	p__Firmicutes	FALSE	NA
bin_114	0.734769	0.384016	3	13	0.843107	0.390055	617	BACTERIA	c__Bacilli	p__Firmicutes	Other	p__Firmicutes	FALSE	NA
bin_114	0.734769	0.384016	3	13	0.669814	0.468296	24	BACTERIA	c__Bacilli	p__Firmicutes	Other	p__Firmicutes	FALSE	NA
bin_114	0.734769	0.384016	3	13	0.734769	0.384016	NA	BACTERIA	c__Bacilli	p__Firmicutes	Other	p__Firmicutes	FALSE	NA
bin_119	0.949682	0.303483	1	1	0.893358	0.297379	18	BACTERIA	c__Bacilli	p__Firmicutes	Other	p__Firmicutes	FALSE	NA
bin_119	0.949682	0.303483	1	1	0.949682	0.303483	NA	BACTERIA	c__Bacilli	p__Firmicutes	Other	p__Firmicutes	FALSE	NA
bin_12	0.71053	0.513476	23	9	0.649186	0.58953	526	BACTERIA	c__Gammaproteobacteria	p__Proteobacteria	c__Gammaproteobacteria	p__Proteobacteria	FALSE	NA
bin_12	0.71053	0.513476	23	9	0.689399	0.5647	1185	BACTERIA	c__Gammaproteobacteria	p__Proteobacteria	c__Gammaproteobacteria	p__Proteobacteria	FALSE	NA
bin_12	0.71053	0.513476	23	9	0.628581	0.585668	186	BACTERIA	c__Gammaproteobacteria	p__Proteobacteria	c__Gammaproteobacteria	p__Proteobacteria	FALSE	NA
bin_12	0.71053	0.513476	23	9	0.66279	0.44494	940	BACTERIA	c__Gammaproteobacteria	p__Proteobacteria	c__Gammaproteobacteria	p__Proteobacteria	FALSE	NA
bin_12	0.71053	0.513476	23	9	0.893358	0.297379	5	BACTERIA	c__Gammaproteobacteria	p__Proteobacteria	c__Gammaproteobacteria	p__Proteobacteria	FALSE	NA
bin_12	0.71053	0.513476	23	9	0.675047	0.764188	62	BACTERIA	c__Gammaproteobacteria	p__Proteobacteria	c__Gammaproteobacteria	p__Proteobacteria	FALSE	NA
bin_12	0.71053	0.513476	23	9	0.69994	0.454927	723	BACTERIA	c__Gammaproteobacteria	p__Proteobacteria	c__Gammaproteobacteria	p__Proteobacteria	FALSE	NA
bin_12	0.71053	0.513476	23	9	0.669814	0.468296	411	BACTERIA	c__Gammaproteobacteria	p__Proteobacteria	c__Gammaproteobacteria	p__Proteobacteria	FALSE	NA
bin_12	0.71053	0.513476	23	9	0.742956	0.48225	37	BACTERIA	c__Gammaproteobacteria	p__Proteobacteria	c__Gammaproteobacteria	p__Proteobacteria	FALSE	NA
bin_12	0.71053	0.513476	23	9	0.709773	0.777431	8	BACTERIA	c__Gammaproteobacteria	p__Proteobacteria	c__Gammaproteobacteria	p__Proteobacteria	FALSE	NA
bin_12	0.71053	0.513476	23	9	0.674099	0.434645	18	BACTERIA	c__Gammaproteobacteria	p__Proteobacteria	c__Gammaproteobacteria	p__Proteobacteria	FALSE	NA
bin_12	0.71053	0.513476	23	9	0.775626	0.244101	13	BACTERIA	c__Gammaproteobacteria	p__Proteobacteria	c__Gammaproteobacteria	p__Proteobacteria	FALSE	NA
bin_12	0.71053	0.513476	23	9	0.814714	0.740833	270	BACTERIA	c__Gammaproteobacteria	p__Proteobacteria	c__Gammaproteobacteria	p__Proteobacteria	FALSE	NA
bin_12	0.71053	0.513476	23	9	0.529483	0.623405	39	BACTERIA	c__Gammaproteobacteria	p__Proteobacteria	c__Gammaproteobacteria	p__Proteobacteria	FALSE	NA
bin_12	0.71053	0.513476	23	9	0.710807	0.447182	719	BACTERIA	c__Gammaproteobacteria	p__Proteobacteria	c__Gammaproteobacteria	p__Proteobacteria	FALSE	NA
bin_12	0.71053	0.513476	23	9	0.703077	0.515512	12	BACTERIA	c__Gammaproteobacteria	p__Proteobacteria	c__Gammaproteobacteria	p__Proteobacteria	FALSE	NA
bin_12	0.71053	0.513476	23	9	0.770437	0.763922	9	BACTERIA	c__Gammaproteobacteria	p__Proteobacteria	c__Gammaproteobacteria	p__Proteobacteria	FALSE	NA
bin_12	0.71053	0.513476	23	9	0.695619	0.574172	53	BACTERIA	c__Gammaproteobacteria	p__Proteobacteria	c__Gammaproteobacteria	p__Proteobacteria	FALSE	NA
bin_12	0.71053	0.513476	23	9	0.7533	0.435156	61	BACTERIA	c__Gammaproteobacteria	p__Proteobacteria	c__Gammaproteobacteria	p__Proteobacteria	FALSE	NA
bin_12	0.71053	0.513476	23	9	0.7157	0.559407	67	BACTERIA	c__Gammaproteobacteria	p__Proteobacteria	c__Gammaproteobacteria	p__Proteobacteria	FALSE	NA
bin_12	0.71053	0.513476	23	9	0.650385	0.615874	40	BACTERIA	c__Gammaproteobacteria	p__Proteobacteria	c__Gammaproteobacteria	p__Proteobacteria	FALSE	NA
bin_12	0.71053	0.513476	23	9	0.675968	0.492632	131	BACTERIA	c__Gammaproteobacteria	p__Proteobacteria	c__Gammaproteobacteria	p__Proteobacteria	FALSE	NA
bin_12	0.71053	0.513476	23	9	0.757769	0.179883	24	BACTERIA	c__Gammaproteobacteria	p__Proteobacteria	c__Gammaproteobacteria	p__Proteobacteria	FALSE	NA
bin_12	0.71053	0.513476	23	9	0.71053	0.513476	NA	BACTERIA	c__Gammaproteobacteria	p__Proteobacteria	c__Gammaproteobacteria	p__Proteobacteria	FALSE	NA
bin_120	0.176622	0.570519	8	2	0.640825	0.221297	151	BACTERIA	c__Bacteroidia	p__Bacteroidetes	c__Bacteroidia	p__Bacteroidetes	FALSE	NA
bin_120	0.176622	0.570519	8	2	0.0445641	0.558114	2070	BACTERIA	c__Bacteroidia	p__Bacteroidetes	c__Bacteroidia	p__Bacteroidetes	FALSE	NA
bin_120	0.176622	0.570519	8	2	0.0906281	0.586809	106	BACTERIA	c__Bacteroidia	p__Bacteroidetes	c__Bacteroidia	p__Bacteroidetes	FALSE	NA
bin_120	0.176622	0.570519	8	2	0.198637	0.584858	624	BACTERIA	c__Bacteroidia	p__Bacteroidetes	c__Bacteroidia	p__Bacteroidetes	FALSE	NA
bin_120	0.176622	0.570519	8	2	0.111577	0.656567	50	BACTERIA	c__Bacteroidia	p__Bacteroidetes	c__Bacteroidia	p__Bacteroidetes	FALSE	NA
bin_120	0.176622	0.570519	8	2	0.171723	0.668449	333	BACTERIA	c__Bacteroidia	p__Bacteroidetes	c__Bacteroidia	p__Bacteroidetes	FALSE	NA
bin_120	0.176622	0.570519	8	2	0.121849	0.634751	479	BACTERIA	c__Bacteroidia	p__Bacteroidetes	c__Bacteroidia	p__Bacteroidetes	FALSE	NA
bin_120	0.176622	0.570519	8	2	0.0623186	0.589589	83	BACTERIA	c__Bacteroidia	p__Bacteroidetes	c__Bacteroidia	p__Bacteroidetes	FALSE	NA
bin_120	0.176622	0.570519	8	2	0.176622	0.570519	NA	BACTERIA	c__Bacteroidia	p__Bacteroidetes	c__Bacteroidia	p__Bacteroidetes	FALSE	NA
bin_121	0.374488	0.447185	3	8	0.171723	0.668449	10	BACTERIA	c__CFGB1451	p__Firmicutes	Other	p__Firmicutes	FALSE	NA
bin_121	0.374488	0.447185	3	8	0.477392	0.365418	183	BACTERIA	c__CFGB1451	p__Firmicutes	Other	p__Firmicutes	FALSE	NA
bin_121	0.374488	0.447185	3	8	0.48312	0.226858	277	BACTERIA	c__CFGB1451	p__Firmicutes	Other	p__Firmicutes	FALSE	NA
bin_121	0.374488	0.447185	3	8	0.374488	0.447185	NA	BACTERIA	c__CFGB1451	p__Firmicutes	Other	p__Firmicutes	FALSE	NA
bin_123	0.645603	0.775474	4	4	0.636427	0.802042	19	BACTERIA	c__Gammaproteobacteria	p__Proteobacteria	c__Gammaproteobacteria	p__Proteobacteria	FALSE	NA
bin_123	0.645603	0.775474	4	4	0.660855	0.837987	9	BACTERIA	c__Gammaproteobacteria	p__Proteobacteria	c__Gammaproteobacteria	p__Proteobacteria	FALSE	NA
bin_123	0.645603	0.775474	4	4	0.529483	0.623405	7	BACTERIA	c__Gammaproteobacteria	p__Proteobacteria	c__Gammaproteobacteria	p__Proteobacteria	FALSE	NA
bin_123	0.645603	0.775474	4	4	0.669953	0.79215	35	BACTERIA	c__Gammaproteobacteria	p__Proteobacteria	c__Gammaproteobacteria	p__Proteobacteria	FALSE	NA
bin_123	0.645603	0.775474	4	4	0.645603	0.775474	NA	BACTERIA	c__Gammaproteobacteria	p__Proteobacteria	c__Gammaproteobacteria	p__Proteobacteria	FALSE	NA
bin_124	0.947083	0.328239	1	1	0.893358	0.297379	16	BACTERIA	c__Actinobacteria	p__Actinobacteria	c__Actinobacteria	p__Actinobacteria	FALSE	NA
bin_124	0.947083	0.328239	1	1	0.947083	0.328239	NA	BACTERIA	c__Actinobacteria	p__Actinobacteria	c__Actinobacteria	p__Actinobacteria	FALSE	NA
bin_125	0.931324	0.280348	1	1	0.917581	0.319294	19	BACTERIA	c__Clostridia	p__Firmicutes	c__Clostridia	p__Firmicutes	FALSE	NA
bin_125	0.931324	0.280348	1	1	0.931324	0.280348	NA	BACTERIA	c__Clostridia	p__Firmicutes	c__Clostridia	p__Firmicutes	FALSE	NA
bin_126	0.653161	0.274867	1	1	0.706256	0.267061	165	BACTERIA	c__Negativicutes	p__Firmicutes	Other	p__Firmicutes	FALSE	NA
bin_126	0.653161	0.274867	1	1	0.653161	0.274867	NA	BACTERIA	c__Negativicutes	p__Firmicutes	Other	p__Firmicutes	FALSE	NA
bin_127	0.872212	0.299858	19	1	0.828485	0.254527	53	BACTERIA	c__Gammaproteobacteria	p__Proteobacteria	c__Gammaproteobacteria	p__Proteobacteria	FALSE	NA
bin_127	0.872212	0.299858	19	1	0.529483	0.623405	6	BACTERIA	c__Gammaproteobacteria	p__Proteobacteria	c__Gammaproteobacteria	p__Proteobacteria	FALSE	NA
bin_127	0.872212	0.299858	19	1	0.801529	0.219814	73	BACTERIA	c__Gammaproteobacteria	p__Proteobacteria	c__Gammaproteobacteria	p__Proteobacteria	FALSE	NA
bin_127	0.872212	0.299858	19	1	0.846829	0.222054	172	BACTERIA	c__Gammaproteobacteria	p__Proteobacteria	c__Gammaproteobacteria	p__Proteobacteria	FALSE	NA
bin_127	0.872212	0.299858	19	1	0.768885	0.202798	76	BACTERIA	c__Gammaproteobacteria	p__Proteobacteria	c__Gammaproteobacteria	p__Proteobacteria	FALSE	NA
bin_127	0.872212	0.299858	19	1	0.746883	0.269899	40	BACTERIA	c__Gammaproteobacteria	p__Proteobacteria	c__Gammaproteobacteria	p__Proteobacteria	FALSE	NA
bin_127	0.872212	0.299858	19	1	0.870621	0.233239	325	BACTERIA	c__Gammaproteobacteria	p__Proteobacteria	c__Gammaproteobacteria	p__Proteobacteria	FALSE	NA
bin_127	0.872212	0.299858	19	1	0.851462	0.190404	34	BACTERIA	c__Gammaproteobacteria	p__Proteobacteria	c__Gammaproteobacteria	p__Proteobacteria	FALSE	NA
bin_127	0.872212	0.299858	19	1	0.790965	0.357306	47	BACTERIA	c__Gammaproteobacteria	p__Proteobacteria	c__Gammaproteobacteria	p__Proteobacteria	FALSE	NA
bin_127	0.872212	0.299858	19	1	0.837236	0.258098	83	BACTERIA	c__Gammaproteobacteria	p__Proteobacteria	c__Gammaproteobacteria	p__Proteobacteria	FALSE	NA
bin_127	0.872212	0.299858	19	1	0.781858	0.0785395	77	BACTERIA	c__Gammaproteobacteria	p__Proteobacteria	c__Gammaproteobacteria	p__Proteobacteria	FALSE	NA
bin_127	0.872212	0.299858	19	1	0.81241	0.301073	72	BACTERIA	c__Gammaproteobacteria	p__Proteobacteria	c__Gammaproteobacteria	p__Proteobacteria	FALSE	NA
bin_127	0.872212	0.299858	19	1	0.846345	0.256821	25	BACTERIA	c__Gammaproteobacteria	p__Proteobacteria	c__Gammaproteobacteria	p__Proteobacteria	FALSE	NA
bin_127	0.872212	0.299858	19	1	0.893358	0.297379	124	BACTERIA	c__Gammaproteobacteria	p__Proteobacteria	c__Gammaproteobacteria	p__Proteobacteria	FALSE	NA
bin_127	0.872212	0.299858	19	1	0.768858	0.307515	33	BACTERIA	c__Gammaproteobacteria	p__Proteobacteria	c__Gammaproteobacteria	p__Proteobacteria	FALSE	NA
bin_127	0.872212	0.299858	19	1	0.787274	0.186047	258	BACTERIA	c__Gammaproteobacteria	p__Proteobacteria	c__Gammaproteobacteria	p__Proteobacteria	FALSE	NA
bin_127	0.872212	0.299858	19	1	0.801966	0.155802	208	BACTERIA	c__Gammaproteobacteria	p__Proteobacteria	c__Gammaproteobacteria	p__Proteobacteria	FALSE	NA
bin_127	0.872212	0.299858	19	1	0.79117	0.0705557	115	BACTERIA	c__Gammaproteobacteria	p__Proteobacteria	c__Gammaproteobacteria	p__Proteobacteria	FALSE	NA
bin_127	0.872212	0.299858	19	1	0.803358	0.378469	554	BACTERIA	c__Gammaproteobacteria	p__Proteobacteria	c__Gammaproteobacteria	p__Proteobacteria	FALSE	NA
bin_127	0.872212	0.299858	19	1	0.872212	0.299858	NA	BACTERIA	c__Gammaproteobacteria	p__Proteobacteria	c__Gammaproteobacteria	p__Proteobacteria	FALSE	NA
bin_128	0.645206	0.469484	1	9	0.669814	0.468296	76	BACTERIA	c__CFGB1340	p__Firmicutes	Other	p__Firmicutes	FALSE	NA
bin_128	0.645206	0.469484	1	9	0.645206	0.469484	NA	BACTERIA	c__CFGB1340	p__Firmicutes	Other	p__Firmicutes	FALSE	NA
bin_13	0.0194992	0.527645	8	2	0.0906281	0.586809	10	BACTERIA	c__Bacteroidia	p__Bacteroidetes	c__Bacteroidia	p__Bacteroidetes	FALSE	NA
bin_13	0.0194992	0.527645	8	2	0.0445641	0.558114	56	BACTERIA	c__Bacteroidia	p__Bacteroidetes	c__Bacteroidia	p__Bacteroidetes	FALSE	NA
bin_13	0.0194992	0.527645	8	2	0.198637	0.584858	17	BACTERIA	c__Bacteroidia	p__Bacteroidetes	c__Bacteroidia	p__Bacteroidetes	FALSE	NA
bin_13	0.0194992	0.527645	8	2	0.171723	0.668449	250	BACTERIA	c__Bacteroidia	p__Bacteroidetes	c__Bacteroidia	p__Bacteroidetes	FALSE	NA
bin_13	0.0194992	0.527645	8	2	0.0983256	0.487174	272	BACTERIA	c__Bacteroidia	p__Bacteroidetes	c__Bacteroidia	p__Bacteroidetes	FALSE	NA
bin_13	0.0194992	0.527645	8	2	0.0623186	0.589589	64	BACTERIA	c__Bacteroidia	p__Bacteroidetes	c__Bacteroidia	p__Bacteroidetes	FALSE	NA
bin_13	0.0194992	0.527645	8	2	0.121849	0.634751	12	BACTERIA	c__Bacteroidia	p__Bacteroidetes	c__Bacteroidia	p__Bacteroidetes	FALSE	NA
bin_13	0.0194992	0.527645	8	2	0.0582407	0.662793	9	BACTERIA	c__Bacteroidia	p__Bacteroidetes	c__Bacteroidia	p__Bacteroidetes	FALSE	NA
bin_13	0.0194992	0.527645	8	2	0.0194992	0.527645	NA	BACTERIA	c__Bacteroidia	p__Bacteroidetes	c__Bacteroidia	p__Bacteroidetes	FALSE	NA
bin_130	0.713378	0.704067	4	4	0.675047	0.764188	57	BACTERIA	c__Betaproteobacteria	p__Proteobacteria	c__Betaproteobacteria	p__Proteobacteria	FALSE	NA
bin_130	0.713378	0.704067	4	4	0.529483	0.623405	8	BACTERIA	c__Betaproteobacteria	p__Proteobacteria	c__Betaproteobacteria	p__Proteobacteria	FALSE	NA
bin_130	0.713378	0.704067	4	4	0.703077	0.515512	30	BACTERIA	c__Betaproteobacteria	p__Proteobacteria	c__Betaproteobacteria	p__Proteobacteria	FALSE	NA
bin_130	0.713378	0.704067	4	4	0.709773	0.777431	325	BACTERIA	c__Betaproteobacteria	p__Proteobacteria	c__Betaproteobacteria	p__Proteobacteria	FALSE	NA
bin_130	0.713378	0.704067	4	4	0.713378	0.704067	NA	BACTERIA	c__Betaproteobacteria	p__Proteobacteria	c__Betaproteobacteria	p__Proteobacteria	FALSE	NA
bin_131	0.669329	0.697075	10	4	0.669953	0.79215	27	BACTERIA	c__Betaproteobacteria	p__Proteobacteria	c__Betaproteobacteria	p__Proteobacteria	FALSE	NA
bin_131	0.669329	0.697075	10	4	0.695619	0.574172	53	BACTERIA	c__Betaproteobacteria	p__Proteobacteria	c__Betaproteobacteria	p__Proteobacteria	FALSE	NA
bin_131	0.669329	0.697075	10	4	0.678606	0.840066	69	BACTERIA	c__Betaproteobacteria	p__Proteobacteria	c__Betaproteobacteria	p__Proteobacteria	FALSE	NA
bin_131	0.669329	0.697075	10	4	0.590434	0.636943	24	BACTERIA	c__Betaproteobacteria	p__Proteobacteria	c__Betaproteobacteria	p__Proteobacteria	FALSE	NA
bin_131	0.669329	0.697075	10	4	0.529483	0.623405	34	BACTERIA	c__Betaproteobacteria	p__Proteobacteria	c__Betaproteobacteria	p__Proteobacteria	FALSE	NA
bin_131	0.669329	0.697075	10	4	0.7157	0.559407	45	BACTERIA	c__Betaproteobacteria	p__Proteobacteria	c__Betaproteobacteria	p__Proteobacteria	FALSE	NA
bin_131	0.669329	0.697075	10	4	0.703077	0.515512	17	BACTERIA	c__Betaproteobacteria	p__Proteobacteria	c__Betaproteobacteria	p__Proteobacteria	FALSE	NA
bin_131	0.669329	0.697075	10	4	0.675047	0.764188	13	BACTERIA	c__Betaproteobacteria	p__Proteobacteria	c__Betaproteobacteria	p__Proteobacteria	FALSE	NA
bin_131	0.669329	0.697075	10	4	0.917581	0.319294	37	BACTERIA	c__Betaproteobacteria	p__Proteobacteria	c__Betaproteobacteria	p__Proteobacteria	FALSE	NA
bin_131	0.669329	0.697075	10	4	0.64106	0.690256	15	BACTERIA	c__Betaproteobacteria	p__Proteobacteria	c__Betaproteobacteria	p__Proteobacteria	FALSE	NA
bin_131	0.669329	0.697075	10	4	0.669329	0.697075	NA	BACTERIA	c__Betaproteobacteria	p__Proteobacteria	c__Betaproteobacteria	p__Proteobacteria	FALSE	NA
bin_132	0.708059	0.687396	8	5	0.669953	0.79215	85	BACTERIA	c__Betaproteobacteria	p__Proteobacteria	c__Betaproteobacteria	p__Proteobacteria	FALSE	NA
bin_132	0.708059	0.687396	8	5	0.675047	0.764188	12	BACTERIA	c__Betaproteobacteria	p__Proteobacteria	c__Betaproteobacteria	p__Proteobacteria	FALSE	NA
bin_132	0.708059	0.687396	8	5	0.740874	0.926812	53	BACTERIA	c__Betaproteobacteria	p__Proteobacteria	c__Betaproteobacteria	p__Proteobacteria	FALSE	NA
bin_132	0.708059	0.687396	8	5	0.7157	0.559407	30	BACTERIA	c__Betaproteobacteria	p__Proteobacteria	c__Betaproteobacteria	p__Proteobacteria	FALSE	NA
bin_132	0.708059	0.687396	8	5	0.650385	0.615874	194	BACTERIA	c__Betaproteobacteria	p__Proteobacteria	c__Betaproteobacteria	p__Proteobacteria	FALSE	NA
bin_132	0.708059	0.687396	8	5	0.703077	0.515512	20	BACTERIA	c__Betaproteobacteria	p__Proteobacteria	c__Betaproteobacteria	p__Proteobacteria	FALSE	NA
bin_132	0.708059	0.687396	8	5	0.709773	0.777431	11	BACTERIA	c__Betaproteobacteria	p__Proteobacteria	c__Betaproteobacteria	p__Proteobacteria	FALSE	NA
bin_132	0.708059	0.687396	8	5	0.678606	0.840066	35	BACTERIA	c__Betaproteobacteria	p__Proteobacteria	c__Betaproteobacteria	p__Proteobacteria	FALSE	NA
bin_132	0.708059	0.687396	8	5	0.708059	0.687396	NA	BACTERIA	c__Betaproteobacteria	p__Proteobacteria	c__Betaproteobacteria	p__Proteobacteria	FALSE	NA
bin_134	0.622499	0.356267	2	8	0.703077	0.515512	14	BACTERIA	c__Clostridia	p__Firmicutes	c__Clostridia	p__Firmicutes	FALSE	NA
bin_134	0.622499	0.356267	2	8	0.48312	0.226858	197	BACTERIA	c__Clostridia	p__Firmicutes	c__Clostridia	p__Firmicutes	FALSE	NA
bin_134	0.622499	0.356267	2	8	0.622499	0.356267	NA	BACTERIA	c__Clostridia	p__Firmicutes	c__Clostridia	p__Firmicutes	FALSE	NA
bin_135	0.883447	0.0561229	2	7	0.706773	0.0634335	66	BACTERIA	c__Flavobacteriia	p__Bacteroidetes	Other	p__Bacteroidetes	FALSE	NA
bin_135	0.883447	0.0561229	2	7	0.893358	0.297379	12	BACTERIA	c__Flavobacteriia	p__Bacteroidetes	Other	p__Bacteroidetes	FALSE	NA
bin_135	0.883447	0.0561229	2	7	0.883447	0.0561229	NA	BACTERIA	c__Flavobacteriia	p__Bacteroidetes	Other	p__Bacteroidetes	FALSE	NA
bin_136	0.597513	0.396428	2	8	0.48312	0.226858	162	BACTERIA	c__Clostridia	p__Firmicutes	c__Clostridia	p__Firmicutes	FALSE	NA
bin_136	0.597513	0.396428	2	8	0.703077	0.515512	11	BACTERIA	c__Clostridia	p__Firmicutes	c__Clostridia	p__Firmicutes	FALSE	NA
bin_136	0.597513	0.396428	2	8	0.597513	0.396428	NA	BACTERIA	c__Clostridia	p__Firmicutes	c__Clostridia	p__Firmicutes	FALSE	NA
bin_138	0.769167	0.341069	6	1	0.529483	0.623405	18	BACTERIA	c__Gammaproteobacteria	p__Proteobacteria	c__Gammaproteobacteria	p__Proteobacteria	FALSE	NA
bin_138	0.769167	0.341069	6	1	0.72569	0.307621	9	BACTERIA	c__Gammaproteobacteria	p__Proteobacteria	c__Gammaproteobacteria	p__Proteobacteria	FALSE	NA
bin_138	0.769167	0.341069	6	1	0.787274	0.186047	15	BACTERIA	c__Gammaproteobacteria	p__Proteobacteria	c__Gammaproteobacteria	p__Proteobacteria	FALSE	NA
bin_138	0.769167	0.341069	6	1	0.7533	0.435156	8	BACTERIA	c__Gammaproteobacteria	p__Proteobacteria	c__Gammaproteobacteria	p__Proteobacteria	FALSE	NA
bin_138	0.769167	0.341069	6	1	0.768858	0.307515	99	BACTERIA	c__Gammaproteobacteria	p__Proteobacteria	c__Gammaproteobacteria	p__Proteobacteria	FALSE	NA
bin_138	0.769167	0.341069	6	1	0.793235	0.258854	83	BACTERIA	c__Gammaproteobacteria	p__Proteobacteria	c__Gammaproteobacteria	p__Proteobacteria	FALSE	NA
bin_138	0.769167	0.341069	6	1	0.769167	0.341069	NA	BACTERIA	c__Gammaproteobacteria	p__Proteobacteria	c__Gammaproteobacteria	p__Proteobacteria	FALSE	NA
bin_139	0.685075	0.823127	13	12	0.666233	0.897811	17	BACTERIA	c__Betaproteobacteria	p__Proteobacteria	c__Betaproteobacteria	p__Proteobacteria	FALSE	NA
bin_139	0.685075	0.823127	13	12	0.814714	0.740833	21	BACTERIA	c__Betaproteobacteria	p__Proteobacteria	c__Betaproteobacteria	p__Proteobacteria	FALSE	NA
bin_139	0.685075	0.823127	13	12	0.0582407	0.662793	6	BACTERIA	c__Betaproteobacteria	p__Proteobacteria	c__Betaproteobacteria	p__Proteobacteria	FALSE	NA
bin_139	0.685075	0.823127	13	12	0.529483	0.623405	7	BACTERIA	c__Betaproteobacteria	p__Proteobacteria	c__Betaproteobacteria	p__Proteobacteria	FALSE	NA
bin_139	0.685075	0.823127	13	12	0.703077	0.515512	41	BACTERIA	c__Betaproteobacteria	p__Proteobacteria	c__Betaproteobacteria	p__Proteobacteria	FALSE	NA
bin_139	0.685075	0.823127	13	12	0.678606	0.840066	28	BACTERIA	c__Betaproteobacteria	p__Proteobacteria	c__Betaproteobacteria	p__Proteobacteria	FALSE	NA
bin_139	0.685075	0.823127	13	12	0.675047	0.764188	64	BACTERIA	c__Betaproteobacteria	p__Proteobacteria	c__Betaproteobacteria	p__Proteobacteria	FALSE	NA
bin_139	0.685075	0.823127	13	12	0.636427	0.802042	21	BACTERIA	c__Betaproteobacteria	p__Proteobacteria	c__Betaproteobacteria	p__Proteobacteria	FALSE	NA
bin_139	0.685075	0.823127	13	12	0.669953	0.79215	39	BACTERIA	c__Betaproteobacteria	p__Proteobacteria	c__Betaproteobacteria	p__Proteobacteria	FALSE	NA
bin_139	0.685075	0.823127	13	12	0.663207	0.968358	53	BACTERIA	c__Betaproteobacteria	p__Proteobacteria	c__Betaproteobacteria	p__Proteobacteria	FALSE	NA
bin_139	0.685075	0.823127	13	12	0.726222	0.786131	36	BACTERIA	c__Betaproteobacteria	p__Proteobacteria	c__Betaproteobacteria	p__Proteobacteria	FALSE	NA
bin_139	0.685075	0.823127	13	12	0.660855	0.837987	2137	BACTERIA	c__Betaproteobacteria	p__Proteobacteria	c__Betaproteobacteria	p__Proteobacteria	FALSE	NA
bin_139	0.685075	0.823127	13	12	0.709773	0.777431	21	BACTERIA	c__Betaproteobacteria	p__Proteobacteria	c__Betaproteobacteria	p__Proteobacteria	FALSE	NA
bin_139	0.685075	0.823127	13	12	0.685075	0.823127	NA	BACTERIA	c__Betaproteobacteria	p__Proteobacteria	c__Betaproteobacteria	p__Proteobacteria	FALSE	NA
bin_14	0.782061	0.465997	2	1	0.703077	0.515512	25	BACTERIA	c__Gammaproteobacteria	p__Proteobacteria	c__Gammaproteobacteria	p__Proteobacteria	FALSE	NA
bin_14	0.782061	0.465997	2	1	0.790965	0.357306	62	BACTERIA	c__Gammaproteobacteria	p__Proteobacteria	c__Gammaproteobacteria	p__Proteobacteria	FALSE	NA
bin_14	0.782061	0.465997	2	1	0.782061	0.465997	NA	BACTERIA	c__Gammaproteobacteria	p__Proteobacteria	c__Gammaproteobacteria	p__Proteobacteria	FALSE	NA
bin_141	0.232046	0.693835	1	2	0.171723	0.668449	6	BACTERIA	c__Bacteroidia	p__Bacteroidetes	c__Bacteroidia	p__Bacteroidetes	FALSE	NA
bin_141	0.232046	0.693835	1	2	0.232046	0.693835	NA	BACTERIA	c__Bacteroidia	p__Bacteroidetes	c__Bacteroidia	p__Bacteroidetes	FALSE	NA
bin_142	0.720029	0.254086	35	1	0.529483	0.623405	20	BACTERIA	c__Gammaproteobacteria	p__Proteobacteria	c__Gammaproteobacteria	p__Proteobacteria	FALSE	NA
bin_142	0.720029	0.254086	35	1	0.763665	0.245215	10	BACTERIA	c__Gammaproteobacteria	p__Proteobacteria	c__Gammaproteobacteria	p__Proteobacteria	FALSE	NA
bin_142	0.720029	0.254086	35	1	0.837236	0.258098	14	BACTERIA	c__Gammaproteobacteria	p__Proteobacteria	c__Gammaproteobacteria	p__Proteobacteria	FALSE	NA
bin_142	0.720029	0.254086	35	1	0.793235	0.258854	21	BACTERIA	c__Gammaproteobacteria	p__Proteobacteria	c__Gammaproteobacteria	p__Proteobacteria	FALSE	NA
bin_142	0.720029	0.254086	35	1	0.846345	0.256821	7	BACTERIA	c__Gammaproteobacteria	p__Proteobacteria	c__Gammaproteobacteria	p__Proteobacteria	FALSE	NA
bin_142	0.720029	0.254086	35	1	0.74531	0.123567	10	BACTERIA	c__Gammaproteobacteria	p__Proteobacteria	c__Gammaproteobacteria	p__Proteobacteria	FALSE	NA
bin_142	0.720029	0.254086	35	1	0.760719	0.230272	41	BACTERIA	c__Gammaproteobacteria	p__Proteobacteria	c__Gammaproteobacteria	p__Proteobacteria	FALSE	NA
bin_142	0.720029	0.254086	35	1	0.708639	0.172684	12	BACTERIA	c__Gammaproteobacteria	p__Proteobacteria	c__Gammaproteobacteria	p__Proteobacteria	FALSE	NA
bin_142	0.720029	0.254086	35	1	0.706256	0.267061	17	BACTERIA	c__Gammaproteobacteria	p__Proteobacteria	c__Gammaproteobacteria	p__Proteobacteria	FALSE	NA
bin_142	0.720029	0.254086	35	1	0.747379	0.165632	19	BACTERIA	c__Gammaproteobacteria	p__Proteobacteria	c__Gammaproteobacteria	p__Proteobacteria	FALSE	NA
bin_142	0.720029	0.254086	35	1	0.673922	0.254675	19	BACTERIA	c__Gammaproteobacteria	p__Proteobacteria	c__Gammaproteobacteria	p__Proteobacteria	FALSE	NA
bin_142	0.720029	0.254086	35	1	0.640825	0.221297	34	BACTERIA	c__Gammaproteobacteria	p__Proteobacteria	c__Gammaproteobacteria	p__Proteobacteria	FALSE	NA
bin_142	0.720029	0.254086	35	1	0.81241	0.301073	16	BACTERIA	c__Gammaproteobacteria	p__Proteobacteria	c__Gammaproteobacteria	p__Proteobacteria	FALSE	NA
bin_142	0.720029	0.254086	35	1	0.774246	0.132814	11	BACTERIA	c__Gammaproteobacteria	p__Proteobacteria	c__Gammaproteobacteria	p__Proteobacteria	FALSE	NA
bin_142	0.720029	0.254086	35	1	0.705958	0.221396	23	BACTERIA	c__Gammaproteobacteria	p__Proteobacteria	c__Gammaproteobacteria	p__Proteobacteria	FALSE	NA
bin_142	0.720029	0.254086	35	1	0.761534	0.194645	14	BACTERIA	c__Gammaproteobacteria	p__Proteobacteria	c__Gammaproteobacteria	p__Proteobacteria	FALSE	NA
bin_142	0.720029	0.254086	35	1	0.846829	0.222054	10	BACTERIA	c__Gammaproteobacteria	p__Proteobacteria	c__Gammaproteobacteria	p__Proteobacteria	FALSE	NA
bin_142	0.720029	0.254086	35	1	0.803358	0.378469	38	BACTERIA	c__Gammaproteobacteria	p__Proteobacteria	c__Gammaproteobacteria	p__Proteobacteria	FALSE	NA
bin_142	0.720029	0.254086	35	1	0.801529	0.219814	20	BACTERIA	c__Gammaproteobacteria	p__Proteobacteria	c__Gammaproteobacteria	p__Proteobacteria	FALSE	NA
bin_142	0.720029	0.254086	35	1	0.746883	0.269899	9	BACTERIA	c__Gammaproteobacteria	p__Proteobacteria	c__Gammaproteobacteria	p__Proteobacteria	FALSE	NA
bin_142	0.720029	0.254086	35	1	0.787274	0.186047	29	BACTERIA	c__Gammaproteobacteria	p__Proteobacteria	c__Gammaproteobacteria	p__Proteobacteria	FALSE	NA
bin_142	0.720029	0.254086	35	1	0.790965	0.357306	19	BACTERIA	c__Gammaproteobacteria	p__Proteobacteria	c__Gammaproteobacteria	p__Proteobacteria	FALSE	NA
bin_142	0.720029	0.254086	35	1	0.768885	0.202798	6	BACTERIA	c__Gammaproteobacteria	p__Proteobacteria	c__Gammaproteobacteria	p__Proteobacteria	FALSE	NA
bin_142	0.720029	0.254086	35	1	0.893358	0.297379	18	BACTERIA	c__Gammaproteobacteria	p__Proteobacteria	c__Gammaproteobacteria	p__Proteobacteria	FALSE	NA
bin_142	0.720029	0.254086	35	1	0.798724	0.133093	26	BACTERIA	c__Gammaproteobacteria	p__Proteobacteria	c__Gammaproteobacteria	p__Proteobacteria	FALSE	NA
bin_142	0.720029	0.254086	35	1	0.72569	0.307621	336	BACTERIA	c__Gammaproteobacteria	p__Proteobacteria	c__Gammaproteobacteria	p__Proteobacteria	FALSE	NA
bin_142	0.720029	0.254086	35	1	0.703077	0.515512	6	BACTERIA	c__Gammaproteobacteria	p__Proteobacteria	c__Gammaproteobacteria	p__Proteobacteria	FALSE	NA
bin_142	0.720029	0.254086	35	1	0.781858	0.0785395	5	BACTERIA	c__Gammaproteobacteria	p__Proteobacteria	c__Gammaproteobacteria	p__Proteobacteria	FALSE	NA
bin_142	0.720029	0.254086	35	1	0.784066	0.317159	6	BACTERIA	c__Gammaproteobacteria	p__Proteobacteria	c__Gammaproteobacteria	p__Proteobacteria	FALSE	NA
bin_142	0.720029	0.254086	35	1	0.844428	0.288463	322	BACTERIA	c__Gammaproteobacteria	p__Proteobacteria	c__Gammaproteobacteria	p__Proteobacteria	FALSE	NA
bin_142	0.720029	0.254086	35	1	0.870621	0.233239	44	BACTERIA	c__Gammaproteobacteria	p__Proteobacteria	c__Gammaproteobacteria	p__Proteobacteria	FALSE	NA
bin_142	0.720029	0.254086	35	1	0.801966	0.155802	19	BACTERIA	c__Gammaproteobacteria	p__Proteobacteria	c__Gammaproteobacteria	p__Proteobacteria	FALSE	NA
bin_142	0.720029	0.254086	35	1	0.917581	0.319294	31	BACTERIA	c__Gammaproteobacteria	p__Proteobacteria	c__Gammaproteobacteria	p__Proteobacteria	FALSE	NA
bin_142	0.720029	0.254086	35	1	0.768858	0.307515	33	BACTERIA	c__Gammaproteobacteria	p__Proteobacteria	c__Gammaproteobacteria	p__Proteobacteria	FALSE	NA
bin_142	0.720029	0.254086	35	1	0.79117	0.0705557	16	BACTERIA	c__Gammaproteobacteria	p__Proteobacteria	c__Gammaproteobacteria	p__Proteobacteria	FALSE	NA
bin_142	0.720029	0.254086	35	1	0.720029	0.254086	NA	BACTERIA	c__Gammaproteobacteria	p__Proteobacteria	c__Gammaproteobacteria	p__Proteobacteria	FALSE	NA
bin_143	0.475039	0.316159	1	8	0.477392	0.365418	214	BACTERIA	c__Clostridia	p__Firmicutes	c__Clostridia	p__Firmicutes	FALSE	NA
bin_143	0.475039	0.316159	1	8	0.475039	0.316159	NA	BACTERIA	c__Clostridia	p__Firmicutes	c__Clostridia	p__Firmicutes	FALSE	NA
bin_145	0.828935	0.741813	20	4	0.726222	0.786131	96	BACTERIA	c__Betaproteobacteria	p__Proteobacteria	c__Betaproteobacteria	p__Proteobacteria	FALSE	NA
bin_145	0.828935	0.741813	20	4	0.678606	0.840066	22	BACTERIA	c__Betaproteobacteria	p__Proteobacteria	c__Betaproteobacteria	p__Proteobacteria	FALSE	NA
bin_145	0.828935	0.741813	20	4	0.666233	0.897811	6	BACTERIA	c__Betaproteobacteria	p__Proteobacteria	c__Betaproteobacteria	p__Proteobacteria	FALSE	NA
bin_145	0.828935	0.741813	20	4	0.644251	0.867998	23	BACTERIA	c__Betaproteobacteria	p__Proteobacteria	c__Betaproteobacteria	p__Proteobacteria	FALSE	NA
bin_145	0.828935	0.741813	20	4	0.7533	0.435156	165	BACTERIA	c__Betaproteobacteria	p__Proteobacteria	c__Betaproteobacteria	p__Proteobacteria	FALSE	NA
bin_145	0.828935	0.741813	20	4	0.7066	0.882815	175	BACTERIA	c__Betaproteobacteria	p__Proteobacteria	c__Betaproteobacteria	p__Proteobacteria	FALSE	NA
bin_145	0.828935	0.741813	20	4	0.740874	0.926812	182	BACTERIA	c__Betaproteobacteria	p__Proteobacteria	c__Betaproteobacteria	p__Proteobacteria	FALSE	NA
bin_145	0.828935	0.741813	20	4	0.477392	0.365418	11	BACTERIA	c__Betaproteobacteria	p__Proteobacteria	c__Betaproteobacteria	p__Proteobacteria	FALSE	NA
bin_145	0.828935	0.741813	20	4	0.770437	0.763922	9	BACTERIA	c__Betaproteobacteria	p__Proteobacteria	c__Betaproteobacteria	p__Proteobacteria	FALSE	NA
bin_145	0.828935	0.741813	20	4	0.638733	0.964052	5	BACTERIA	c__Betaproteobacteria	p__Proteobacteria	c__Betaproteobacteria	p__Proteobacteria	FALSE	NA
bin_145	0.828935	0.741813	20	4	0.917581	0.319294	13	BACTERIA	c__Betaproteobacteria	p__Proteobacteria	c__Betaproteobacteria	p__Proteobacteria	FALSE	NA
bin_145	0.828935	0.741813	20	4	0.675047	0.764188	90	BACTERIA	c__Betaproteobacteria	p__Proteobacteria	c__Betaproteobacteria	p__Proteobacteria	FALSE	NA
bin_145	0.828935	0.741813	20	4	0.703077	0.515512	13	BACTERIA	c__Betaproteobacteria	p__Proteobacteria	c__Betaproteobacteria	p__Proteobacteria	FALSE	NA
bin_145	0.828935	0.741813	20	4	0.663207	0.968358	642	BACTERIA	c__Betaproteobacteria	p__Proteobacteria	c__Betaproteobacteria	p__Proteobacteria	FALSE	NA
bin_145	0.828935	0.741813	20	4	0.709773	0.777431	49	BACTERIA	c__Betaproteobacteria	p__Proteobacteria	c__Betaproteobacteria	p__Proteobacteria	FALSE	NA
bin_145	0.828935	0.741813	20	4	0.529483	0.623405	58	BACTERIA	c__Betaproteobacteria	p__Proteobacteria	c__Betaproteobacteria	p__Proteobacteria	FALSE	NA
bin_145	0.828935	0.741813	20	4	0.695619	0.574172	27	BACTERIA	c__Betaproteobacteria	p__Proteobacteria	c__Betaproteobacteria	p__Proteobacteria	FALSE	NA
bin_145	0.828935	0.741813	20	4	0.81241	0.301073	7	BACTERIA	c__Betaproteobacteria	p__Proteobacteria	c__Betaproteobacteria	p__Proteobacteria	FALSE	NA
bin_145	0.828935	0.741813	20	4	0.893358	0.297379	5	BACTERIA	c__Betaproteobacteria	p__Proteobacteria	c__Betaproteobacteria	p__Proteobacteria	FALSE	NA
bin_145	0.828935	0.741813	20	4	0.814714	0.740833	9	BACTERIA	c__Betaproteobacteria	p__Proteobacteria	c__Betaproteobacteria	p__Proteobacteria	FALSE	NA
bin_145	0.828935	0.741813	20	4	0.828935	0.741813	NA	BACTERIA	c__Betaproteobacteria	p__Proteobacteria	c__Betaproteobacteria	p__Proteobacteria	FALSE	NA
bin_147	0.670821	0.497605	2	3	0.703077	0.515512	34	BACTERIA	c__Clostridia	p__Firmicutes	c__Clostridia	p__Firmicutes	FALSE	NA
bin_147	0.670821	0.497605	2	3	0.529483	0.623405	5	BACTERIA	c__Clostridia	p__Firmicutes	c__Clostridia	p__Firmicutes	FALSE	NA
bin_147	0.670821	0.497605	2	3	0.670821	0.497605	NA	BACTERIA	c__Clostridia	p__Firmicutes	c__Clostridia	p__Firmicutes	FALSE	NA
bin_148	0.444301	0.295432	2	8	0.48312	0.226858	934	BACTERIA	c__Clostridia	p__Firmicutes	c__Clostridia	p__Firmicutes	FALSE	NA
bin_148	0.444301	0.295432	2	8	0.477392	0.365418	234	BACTERIA	c__Clostridia	p__Firmicutes	c__Clostridia	p__Firmicutes	FALSE	NA
bin_148	0.444301	0.295432	2	8	0.444301	0.295432	NA	BACTERIA	c__Clostridia	p__Firmicutes	c__Clostridia	p__Firmicutes	FALSE	NA
bin_149	0.518257	0.193438	1	8	0.48312	0.226858	704	BACTERIA	c__Clostridia	p__Firmicutes	c__Clostridia	p__Firmicutes	FALSE	NA
bin_149	0.518257	0.193438	1	8	0.518257	0.193438	NA	BACTERIA	c__Clostridia	p__Firmicutes	c__Clostridia	p__Firmicutes	FALSE	NA
bin_15	0.474633	0.622406	24	4	0.663207	0.968358	42	BACTERIA	c__Betaproteobacteria	p__Proteobacteria	c__Betaproteobacteria	p__Proteobacteria	FALSE	NA
bin_15	0.474633	0.622406	24	4	0.742956	0.48225	10	BACTERIA	c__Betaproteobacteria	p__Proteobacteria	c__Betaproteobacteria	p__Proteobacteria	FALSE	NA
bin_15	0.474633	0.622406	24	4	0.529483	0.623405	391	BACTERIA	c__Betaproteobacteria	p__Proteobacteria	c__Betaproteobacteria	p__Proteobacteria	FALSE	NA
bin_15	0.474633	0.622406	24	4	0.627104	0.876364	22	BACTERIA	c__Betaproteobacteria	p__Proteobacteria	c__Betaproteobacteria	p__Proteobacteria	FALSE	NA
bin_15	0.474633	0.622406	24	4	0.846829	0.222054	6	BACTERIA	c__Betaproteobacteria	p__Proteobacteria	c__Betaproteobacteria	p__Proteobacteria	FALSE	NA
bin_15	0.474633	0.622406	24	4	0.669953	0.79215	10	BACTERIA	c__Betaproteobacteria	p__Proteobacteria	c__Betaproteobacteria	p__Proteobacteria	FALSE	NA
bin_15	0.474633	0.622406	24	4	0.893358	0.297379	5	BACTERIA	c__Betaproteobacteria	p__Proteobacteria	c__Betaproteobacteria	p__Proteobacteria	FALSE	NA
bin_15	0.474633	0.622406	24	4	0.638733	0.964052	13	BACTERIA	c__Betaproteobacteria	p__Proteobacteria	c__Betaproteobacteria	p__Proteobacteria	FALSE	NA
bin_15	0.474633	0.622406	24	4	0.477392	0.365418	6	BACTERIA	c__Betaproteobacteria	p__Proteobacteria	c__Betaproteobacteria	p__Proteobacteria	FALSE	NA
bin_15	0.474633	0.622406	24	4	0.675047	0.764188	5	BACTERIA	c__Betaproteobacteria	p__Proteobacteria	c__Betaproteobacteria	p__Proteobacteria	FALSE	NA
bin_15	0.474633	0.622406	24	4	0.198637	0.584858	5	BACTERIA	c__Betaproteobacteria	p__Proteobacteria	c__Betaproteobacteria	p__Proteobacteria	FALSE	NA
bin_15	0.474633	0.622406	24	4	0.666233	0.897811	6	BACTERIA	c__Betaproteobacteria	p__Proteobacteria	c__Betaproteobacteria	p__Proteobacteria	FALSE	NA
bin_15	0.474633	0.622406	24	4	0.644251	0.867998	8	BACTERIA	c__Betaproteobacteria	p__Proteobacteria	c__Betaproteobacteria	p__Proteobacteria	FALSE	NA
bin_15	0.474633	0.622406	24	4	0.111577	0.656567	5	BACTERIA	c__Betaproteobacteria	p__Proteobacteria	c__Betaproteobacteria	p__Proteobacteria	FALSE	NA
bin_15	0.474633	0.622406	24	4	0.669814	0.468296	7	BACTERIA	c__Betaproteobacteria	p__Proteobacteria	c__Betaproteobacteria	p__Proteobacteria	FALSE	NA
bin_15	0.474633	0.622406	24	4	0.726222	0.786131	10	BACTERIA	c__Betaproteobacteria	p__Proteobacteria	c__Betaproteobacteria	p__Proteobacteria	FALSE	NA
bin_15	0.474633	0.622406	24	4	0.586569	0.930494	12	BACTERIA	c__Betaproteobacteria	p__Proteobacteria	c__Betaproteobacteria	p__Proteobacteria	FALSE	NA
bin_15	0.474633	0.622406	24	4	0.121849	0.634751	5	BACTERIA	c__Betaproteobacteria	p__Proteobacteria	c__Betaproteobacteria	p__Proteobacteria	FALSE	NA
bin_15	0.474633	0.622406	24	4	0.703077	0.515512	6	BACTERIA	c__Betaproteobacteria	p__Proteobacteria	c__Betaproteobacteria	p__Proteobacteria	FALSE	NA
bin_15	0.474633	0.622406	24	4	0.7157	0.559407	243	BACTERIA	c__Betaproteobacteria	p__Proteobacteria	c__Betaproteobacteria	p__Proteobacteria	FALSE	NA
bin_15	0.474633	0.622406	24	4	0.917581	0.319294	7	BACTERIA	c__Betaproteobacteria	p__Proteobacteria	c__Betaproteobacteria	p__Proteobacteria	FALSE	NA
bin_15	0.474633	0.622406	24	4	0.605507	1	67	BACTERIA	c__Betaproteobacteria	p__Proteobacteria	c__Betaproteobacteria	p__Proteobacteria	FALSE	NA
bin_15	0.474633	0.622406	24	4	0.650734	0.326027	25	BACTERIA	c__Betaproteobacteria	p__Proteobacteria	c__Betaproteobacteria	p__Proteobacteria	FALSE	NA
bin_15	0.474633	0.622406	24	4	0.649186	0.58953	17	BACTERIA	c__Betaproteobacteria	p__Proteobacteria	c__Betaproteobacteria	p__Proteobacteria	FALSE	NA
bin_15	0.474633	0.622406	24	4	0.474633	0.622406	NA	BACTERIA	c__Betaproteobacteria	p__Proteobacteria	c__Betaproteobacteria	p__Proteobacteria	FALSE	NA
bin_151	0.798489	0.182435	23	1	0.768885	0.202798	95	BACTERIA	c__Gammaproteobacteria	p__Proteobacteria	c__Gammaproteobacteria	p__Proteobacteria	FALSE	NA
bin_151	0.798489	0.182435	23	1	0.846829	0.222054	61	BACTERIA	c__Gammaproteobacteria	p__Proteobacteria	c__Gammaproteobacteria	p__Proteobacteria	FALSE	NA
bin_151	0.798489	0.182435	23	1	0.798724	0.133093	162	BACTERIA	c__Gammaproteobacteria	p__Proteobacteria	c__Gammaproteobacteria	p__Proteobacteria	FALSE	NA
bin_151	0.798489	0.182435	23	1	0.851462	0.190404	16	BACTERIA	c__Gammaproteobacteria	p__Proteobacteria	c__Gammaproteobacteria	p__Proteobacteria	FALSE	NA
bin_151	0.798489	0.182435	23	1	0.747379	0.165632	65	BACTERIA	c__Gammaproteobacteria	p__Proteobacteria	c__Gammaproteobacteria	p__Proteobacteria	FALSE	NA
bin_151	0.798489	0.182435	23	1	0.768858	0.307515	187	BACTERIA	c__Gammaproteobacteria	p__Proteobacteria	c__Gammaproteobacteria	p__Proteobacteria	FALSE	NA
bin_151	0.798489	0.182435	23	1	0.814678	0.221014	70	BACTERIA	c__Gammaproteobacteria	p__Proteobacteria	c__Gammaproteobacteria	p__Proteobacteria	FALSE	NA
bin_151	0.798489	0.182435	23	1	0.846345	0.256821	21	BACTERIA	c__Gammaproteobacteria	p__Proteobacteria	c__Gammaproteobacteria	p__Proteobacteria	FALSE	NA
bin_151	0.798489	0.182435	23	1	0.893358	0.297379	70	BACTERIA	c__Gammaproteobacteria	p__Proteobacteria	c__Gammaproteobacteria	p__Proteobacteria	FALSE	NA
bin_151	0.798489	0.182435	23	1	0.781858	0.0785395	26	BACTERIA	c__Gammaproteobacteria	p__Proteobacteria	c__Gammaproteobacteria	p__Proteobacteria	FALSE	NA
bin_151	0.798489	0.182435	23	1	0.81241	0.301073	32	BACTERIA	c__Gammaproteobacteria	p__Proteobacteria	c__Gammaproteobacteria	p__Proteobacteria	FALSE	NA
bin_151	0.798489	0.182435	23	1	0.787274	0.186047	751	BACTERIA	c__Gammaproteobacteria	p__Proteobacteria	c__Gammaproteobacteria	p__Proteobacteria	FALSE	NA
bin_151	0.798489	0.182435	23	1	0.837236	0.258098	103	BACTERIA	c__Gammaproteobacteria	p__Proteobacteria	c__Gammaproteobacteria	p__Proteobacteria	FALSE	NA
bin_151	0.798489	0.182435	23	1	0.88113	0.122357	7	BACTERIA	c__Gammaproteobacteria	p__Proteobacteria	c__Gammaproteobacteria	p__Proteobacteria	FALSE	NA
bin_151	0.798489	0.182435	23	1	0.775626	0.244101	42	BACTERIA	c__Gammaproteobacteria	p__Proteobacteria	c__Gammaproteobacteria	p__Proteobacteria	FALSE	NA
bin_151	0.798489	0.182435	23	1	0.771374	0.213591	65	BACTERIA	c__Gammaproteobacteria	p__Proteobacteria	c__Gammaproteobacteria	p__Proteobacteria	FALSE	NA
bin_151	0.798489	0.182435	23	1	0.746883	0.269899	104	BACTERIA	c__Gammaproteobacteria	p__Proteobacteria	c__Gammaproteobacteria	p__Proteobacteria	FALSE	NA
bin_151	0.798489	0.182435	23	1	0.79117	0.0705557	236	BACTERIA	c__Gammaproteobacteria	p__Proteobacteria	c__Gammaproteobacteria	p__Proteobacteria	FALSE	NA
bin_151	0.798489	0.182435	23	1	0.774246	0.132814	67	BACTERIA	c__Gammaproteobacteria	p__Proteobacteria	c__Gammaproteobacteria	p__Proteobacteria	FALSE	NA
bin_151	0.798489	0.182435	23	1	0.757769	0.179883	4296	BACTERIA	c__Gammaproteobacteria	p__Proteobacteria	c__Gammaproteobacteria	p__Proteobacteria	FALSE	NA
bin_151	0.798489	0.182435	23	1	0.801529	0.219814	78	BACTERIA	c__Gammaproteobacteria	p__Proteobacteria	c__Gammaproteobacteria	p__Proteobacteria	FALSE	NA
bin_151	0.798489	0.182435	23	1	0.529483	0.623405	23	BACTERIA	c__Gammaproteobacteria	p__Proteobacteria	c__Gammaproteobacteria	p__Proteobacteria	FALSE	NA
bin_151	0.798489	0.182435	23	1	0.917581	0.319294	222	BACTERIA	c__Gammaproteobacteria	p__Proteobacteria	c__Gammaproteobacteria	p__Proteobacteria	FALSE	NA
bin_151	0.798489	0.182435	23	1	0.798489	0.182435	NA	BACTERIA	c__Gammaproteobacteria	p__Proteobacteria	c__Gammaproteobacteria	p__Proteobacteria	FALSE	NA
bin_153	0.630269	0.771179	6	4	0.675047	0.764188	57	BACTERIA	c__Betaproteobacteria	p__Proteobacteria	c__Betaproteobacteria	p__Proteobacteria	FALSE	NA
bin_153	0.630269	0.771179	6	4	0.529483	0.623405	30	BACTERIA	c__Betaproteobacteria	p__Proteobacteria	c__Betaproteobacteria	p__Proteobacteria	FALSE	NA
bin_153	0.630269	0.771179	6	4	0.669953	0.79215	51	BACTERIA	c__Betaproteobacteria	p__Proteobacteria	c__Betaproteobacteria	p__Proteobacteria	FALSE	NA
bin_153	0.630269	0.771179	6	4	0.636427	0.802042	168	BACTERIA	c__Betaproteobacteria	p__Proteobacteria	c__Betaproteobacteria	p__Proteobacteria	FALSE	NA
bin_153	0.630269	0.771179	6	4	0.770437	0.763922	111	BACTERIA	c__Betaproteobacteria	p__Proteobacteria	c__Betaproteobacteria	p__Proteobacteria	FALSE	NA
bin_153	0.630269	0.771179	6	4	0.709773	0.777431	49	BACTERIA	c__Betaproteobacteria	p__Proteobacteria	c__Betaproteobacteria	p__Proteobacteria	FALSE	NA
bin_153	0.630269	0.771179	6	4	0.630269	0.771179	NA	BACTERIA	c__Betaproteobacteria	p__Proteobacteria	c__Betaproteobacteria	p__Proteobacteria	FALSE	NA
bin_155	0.766369	0.0645266	33	1	0.793235	0.258854	124	BACTERIA	c__Gammaproteobacteria	p__Proteobacteria	c__Gammaproteobacteria	p__Proteobacteria	FALSE	NA
bin_155	0.766369	0.0645266	33	1	0.787274	0.186047	216	BACTERIA	c__Gammaproteobacteria	p__Proteobacteria	c__Gammaproteobacteria	p__Proteobacteria	FALSE	NA
bin_155	0.766369	0.0645266	33	1	0.757769	0.179883	181	BACTERIA	c__Gammaproteobacteria	p__Proteobacteria	c__Gammaproteobacteria	p__Proteobacteria	FALSE	NA
bin_155	0.766369	0.0645266	33	1	0.768885	0.202798	299	BACTERIA	c__Gammaproteobacteria	p__Proteobacteria	c__Gammaproteobacteria	p__Proteobacteria	FALSE	NA
bin_155	0.766369	0.0645266	33	1	0.828485	0.254527	151	BACTERIA	c__Gammaproteobacteria	p__Proteobacteria	c__Gammaproteobacteria	p__Proteobacteria	FALSE	NA
bin_155	0.766369	0.0645266	33	1	0.917581	0.319294	168	BACTERIA	c__Gammaproteobacteria	p__Proteobacteria	c__Gammaproteobacteria	p__Proteobacteria	FALSE	NA
bin_155	0.766369	0.0645266	33	1	0.801529	0.219814	126	BACTERIA	c__Gammaproteobacteria	p__Proteobacteria	c__Gammaproteobacteria	p__Proteobacteria	FALSE	NA
bin_155	0.766369	0.0645266	33	1	0.801966	0.155802	208	BACTERIA	c__Gammaproteobacteria	p__Proteobacteria	c__Gammaproteobacteria	p__Proteobacteria	FALSE	NA
bin_155	0.766369	0.0645266	33	1	0.88113	0.122357	7	BACTERIA	c__Gammaproteobacteria	p__Proteobacteria	c__Gammaproteobacteria	p__Proteobacteria	FALSE	NA
bin_155	0.766369	0.0645266	33	1	0.529483	0.623405	21	BACTERIA	c__Gammaproteobacteria	p__Proteobacteria	c__Gammaproteobacteria	p__Proteobacteria	FALSE	NA
bin_155	0.766369	0.0645266	33	1	0.673922	0.254675	98	BACTERIA	c__Gammaproteobacteria	p__Proteobacteria	c__Gammaproteobacteria	p__Proteobacteria	FALSE	NA
bin_155	0.766369	0.0645266	33	1	0.781858	0.0785395	41	BACTERIA	c__Gammaproteobacteria	p__Proteobacteria	c__Gammaproteobacteria	p__Proteobacteria	FALSE	NA
bin_155	0.766369	0.0645266	33	1	0.81241	0.301073	35	BACTERIA	c__Gammaproteobacteria	p__Proteobacteria	c__Gammaproteobacteria	p__Proteobacteria	FALSE	NA
bin_155	0.766369	0.0645266	33	1	0.74531	0.123567	203	BACTERIA	c__Gammaproteobacteria	p__Proteobacteria	c__Gammaproteobacteria	p__Proteobacteria	FALSE	NA
bin_155	0.766369	0.0645266	33	1	0.798724	0.133093	100	BACTERIA	c__Gammaproteobacteria	p__Proteobacteria	c__Gammaproteobacteria	p__Proteobacteria	FALSE	NA
bin_155	0.766369	0.0645266	33	1	0.846829	0.222054	61	BACTERIA	c__Gammaproteobacteria	p__Proteobacteria	c__Gammaproteobacteria	p__Proteobacteria	FALSE	NA
bin_155	0.766369	0.0645266	33	1	0.851462	0.190404	43	BACTERIA	c__Gammaproteobacteria	p__Proteobacteria	c__Gammaproteobacteria	p__Proteobacteria	FALSE	NA
bin_155	0.766369	0.0645266	33	1	0.790965	0.357306	65	BACTERIA	c__Gammaproteobacteria	p__Proteobacteria	c__Gammaproteobacteria	p__Proteobacteria	FALSE	NA
bin_155	0.766369	0.0645266	33	1	0.79117	0.0705557	46	BACTERIA	c__Gammaproteobacteria	p__Proteobacteria	c__Gammaproteobacteria	p__Proteobacteria	FALSE	NA
bin_155	0.766369	0.0645266	33	1	0.747379	0.165632	56	BACTERIA	c__Gammaproteobacteria	p__Proteobacteria	c__Gammaproteobacteria	p__Proteobacteria	FALSE	NA
bin_155	0.766369	0.0645266	33	1	0.846345	0.256821	46	BACTERIA	c__Gammaproteobacteria	p__Proteobacteria	c__Gammaproteobacteria	p__Proteobacteria	FALSE	NA
bin_155	0.766369	0.0645266	33	1	0.775626	0.244101	486	BACTERIA	c__Gammaproteobacteria	p__Proteobacteria	c__Gammaproteobacteria	p__Proteobacteria	FALSE	NA
bin_155	0.766369	0.0645266	33	1	0.746883	0.269899	107	BACTERIA	c__Gammaproteobacteria	p__Proteobacteria	c__Gammaproteobacteria	p__Proteobacteria	FALSE	NA
bin_155	0.766369	0.0645266	33	1	0.893358	0.297379	113	BACTERIA	c__Gammaproteobacteria	p__Proteobacteria	c__Gammaproteobacteria	p__Proteobacteria	FALSE	NA
bin_155	0.766369	0.0645266	33	1	0.477392	0.365418	32	BACTERIA	c__Gammaproteobacteria	p__Proteobacteria	c__Gammaproteobacteria	p__Proteobacteria	FALSE	NA
bin_155	0.766369	0.0645266	33	1	0.814678	0.221014	376	BACTERIA	c__Gammaproteobacteria	p__Proteobacteria	c__Gammaproteobacteria	p__Proteobacteria	FALSE	NA
bin_155	0.766369	0.0645266	33	1	0.706256	0.267061	173	BACTERIA	c__Gammaproteobacteria	p__Proteobacteria	c__Gammaproteobacteria	p__Proteobacteria	FALSE	NA
bin_155	0.766369	0.0645266	33	1	0.870621	0.233239	1189	BACTERIA	c__Gammaproteobacteria	p__Proteobacteria	c__Gammaproteobacteria	p__Proteobacteria	FALSE	NA
bin_155	0.766369	0.0645266	33	1	0.768858	0.307515	204	BACTERIA	c__Gammaproteobacteria	p__Proteobacteria	c__Gammaproteobacteria	p__Proteobacteria	FALSE	NA
bin_155	0.766369	0.0645266	33	1	0.650734	0.326027	195	BACTERIA	c__Gammaproteobacteria	p__Proteobacteria	c__Gammaproteobacteria	p__Proteobacteria	FALSE	NA
bin_155	0.766369	0.0645266	33	1	0.837236	0.258098	63	BACTERIA	c__Gammaproteobacteria	p__Proteobacteria	c__Gammaproteobacteria	p__Proteobacteria	FALSE	NA
bin_155	0.766369	0.0645266	33	1	0.774246	0.132814	42	BACTERIA	c__Gammaproteobacteria	p__Proteobacteria	c__Gammaproteobacteria	p__Proteobacteria	FALSE	NA
bin_155	0.766369	0.0645266	33	1	0.708639	0.172684	59	BACTERIA	c__Gammaproteobacteria	p__Proteobacteria	c__Gammaproteobacteria	p__Proteobacteria	FALSE	NA
bin_155	0.766369	0.0645266	33	1	0.766369	0.0645266	NA	BACTERIA	c__Gammaproteobacteria	p__Proteobacteria	c__Gammaproteobacteria	p__Proteobacteria	FALSE	NA
bin_156	0.615313	0.795819	3	4	0.678606	0.840066	138	BACTERIA	c__Betaproteobacteria	p__Proteobacteria	c__Betaproteobacteria	p__Proteobacteria	FALSE	NA
bin_156	0.615313	0.795819	3	4	0.529483	0.623405	37	BACTERIA	c__Betaproteobacteria	p__Proteobacteria	c__Betaproteobacteria	p__Proteobacteria	FALSE	NA
bin_156	0.615313	0.795819	3	4	0.669953	0.79215	783	BACTERIA	c__Betaproteobacteria	p__Proteobacteria	c__Betaproteobacteria	p__Proteobacteria	FALSE	NA
bin_156	0.615313	0.795819	3	4	0.615313	0.795819	NA	BACTERIA	c__Betaproteobacteria	p__Proteobacteria	c__Betaproteobacteria	p__Proteobacteria	FALSE	NA
bin_158	0.704765	0.720042	6	4	0.709773	0.777431	76	BACTERIA	c__Gammaproteobacteria	p__Proteobacteria	c__Gammaproteobacteria	p__Proteobacteria	FALSE	NA
bin_158	0.704765	0.720042	6	4	0.678606	0.840066	117	BACTERIA	c__Gammaproteobacteria	p__Proteobacteria	c__Gammaproteobacteria	p__Proteobacteria	FALSE	NA
bin_158	0.704765	0.720042	6	4	0.669953	0.79215	141	BACTERIA	c__Gammaproteobacteria	p__Proteobacteria	c__Gammaproteobacteria	p__Proteobacteria	FALSE	NA
bin_158	0.704765	0.720042	6	4	0.675047	0.764188	86	BACTERIA	c__Gammaproteobacteria	p__Proteobacteria	c__Gammaproteobacteria	p__Proteobacteria	FALSE	NA
bin_158	0.704765	0.720042	6	4	0.529483	0.623405	22	BACTERIA	c__Gammaproteobacteria	p__Proteobacteria	c__Gammaproteobacteria	p__Proteobacteria	FALSE	NA
bin_158	0.704765	0.720042	6	4	0.703077	0.515512	158	BACTERIA	c__Gammaproteobacteria	p__Proteobacteria	c__Gammaproteobacteria	p__Proteobacteria	FALSE	NA
bin_158	0.704765	0.720042	6	4	0.704765	0.720042	NA	BACTERIA	c__Gammaproteobacteria	p__Proteobacteria	c__Gammaproteobacteria	p__Proteobacteria	FALSE	NA
bin_159	0.67632	0.638546	6	5	0.703077	0.515512	68	BACTERIA	c__Betaproteobacteria	p__Proteobacteria	c__Betaproteobacteria	p__Proteobacteria	FALSE	NA
bin_159	0.67632	0.638546	6	5	0.669953	0.79215	18	BACTERIA	c__Betaproteobacteria	p__Proteobacteria	c__Betaproteobacteria	p__Proteobacteria	FALSE	NA
bin_159	0.67632	0.638546	6	5	0.675047	0.764188	56	BACTERIA	c__Betaproteobacteria	p__Proteobacteria	c__Betaproteobacteria	p__Proteobacteria	FALSE	NA
bin_159	0.67632	0.638546	6	5	0.529483	0.623405	51	BACTERIA	c__Betaproteobacteria	p__Proteobacteria	c__Betaproteobacteria	p__Proteobacteria	FALSE	NA
bin_159	0.67632	0.638546	6	5	0.650385	0.615874	290	BACTERIA	c__Betaproteobacteria	p__Proteobacteria	c__Betaproteobacteria	p__Proteobacteria	FALSE	NA
bin_159	0.67632	0.638546	6	5	0.7157	0.559407	74	BACTERIA	c__Betaproteobacteria	p__Proteobacteria	c__Betaproteobacteria	p__Proteobacteria	FALSE	NA
bin_159	0.67632	0.638546	6	5	0.67632	0.638546	NA	BACTERIA	c__Betaproteobacteria	p__Proteobacteria	c__Betaproteobacteria	p__Proteobacteria	FALSE	NA
bin_16	0.576709	0.680551	11	5	0.726222	0.786131	44	BACTERIA	c__Betaproteobacteria	p__Proteobacteria	c__Betaproteobacteria	p__Proteobacteria	FALSE	NA
bin_16	0.576709	0.680551	11	5	0.529483	0.623405	32	BACTERIA	c__Betaproteobacteria	p__Proteobacteria	c__Betaproteobacteria	p__Proteobacteria	FALSE	NA
bin_16	0.576709	0.680551	11	5	0.590434	0.636943	8	BACTERIA	c__Betaproteobacteria	p__Proteobacteria	c__Betaproteobacteria	p__Proteobacteria	FALSE	NA
bin_16	0.576709	0.680551	11	5	0.64106	0.690256	10	BACTERIA	c__Betaproteobacteria	p__Proteobacteria	c__Betaproteobacteria	p__Proteobacteria	FALSE	NA
bin_16	0.576709	0.680551	11	5	0.703077	0.515512	11	BACTERIA	c__Betaproteobacteria	p__Proteobacteria	c__Betaproteobacteria	p__Proteobacteria	FALSE	NA
bin_16	0.576709	0.680551	11	5	0.636427	0.802042	17	BACTERIA	c__Betaproteobacteria	p__Proteobacteria	c__Betaproteobacteria	p__Proteobacteria	FALSE	NA
bin_16	0.576709	0.680551	11	5	0.675047	0.764188	7	BACTERIA	c__Betaproteobacteria	p__Proteobacteria	c__Betaproteobacteria	p__Proteobacteria	FALSE	NA
bin_16	0.576709	0.680551	11	5	0.669953	0.79215	13	BACTERIA	c__Betaproteobacteria	p__Proteobacteria	c__Betaproteobacteria	p__Proteobacteria	FALSE	NA
bin_16	0.576709	0.680551	11	5	0.650385	0.615874	194	BACTERIA	c__Betaproteobacteria	p__Proteobacteria	c__Betaproteobacteria	p__Proteobacteria	FALSE	NA
bin_16	0.576709	0.680551	11	5	0.790965	0.357306	10	BACTERIA	c__Betaproteobacteria	p__Proteobacteria	c__Betaproteobacteria	p__Proteobacteria	FALSE	NA
bin_16	0.576709	0.680551	11	5	0.159266	0.737312	15	BACTERIA	c__Betaproteobacteria	p__Proteobacteria	c__Betaproteobacteria	p__Proteobacteria	FALSE	NA
bin_16	0.576709	0.680551	11	5	0.576709	0.680551	NA	BACTERIA	c__Betaproteobacteria	p__Proteobacteria	c__Betaproteobacteria	p__Proteobacteria	FALSE	NA
bin_160	0.652656	0.596999	5	3	0.529483	0.623405	19	BACTERIA	c__Gammaproteobacteria	p__Proteobacteria	c__Gammaproteobacteria	p__Proteobacteria	FALSE	NA
bin_160	0.652656	0.596999	5	3	0.703077	0.515512	398	BACTERIA	c__Gammaproteobacteria	p__Proteobacteria	c__Gammaproteobacteria	p__Proteobacteria	FALSE	NA
bin_160	0.652656	0.596999	5	3	0.660962	0.59435	383	BACTERIA	c__Gammaproteobacteria	p__Proteobacteria	c__Gammaproteobacteria	p__Proteobacteria	FALSE	NA
bin_160	0.652656	0.596999	5	3	0.658103	0.616241	426	BACTERIA	c__Gammaproteobacteria	p__Proteobacteria	c__Gammaproteobacteria	p__Proteobacteria	FALSE	NA
bin_160	0.652656	0.596999	5	3	0.675047	0.764188	28	BACTERIA	c__Gammaproteobacteria	p__Proteobacteria	c__Gammaproteobacteria	p__Proteobacteria	FALSE	NA
bin_160	0.652656	0.596999	5	3	0.652656	0.596999	NA	BACTERIA	c__Gammaproteobacteria	p__Proteobacteria	c__Gammaproteobacteria	p__Proteobacteria	FALSE	NA
bin_163	0.166275	0.540908	6	2	0.171723	0.668449	178	BACTERIA	c__Bacteroidia	p__Bacteroidetes	c__Bacteroidia	p__Bacteroidetes	FALSE	NA
bin_163	0.166275	0.540908	6	2	0.0906281	0.586809	94	BACTERIA	c__Bacteroidia	p__Bacteroidetes	c__Bacteroidia	p__Bacteroidetes	FALSE	NA
bin_163	0.166275	0.540908	6	2	0.0623186	0.589589	291	BACTERIA	c__Bacteroidia	p__Bacteroidetes	c__Bacteroidia	p__Bacteroidetes	FALSE	NA
bin_163	0.166275	0.540908	6	2	0.198637	0.584858	381	BACTERIA	c__Bacteroidia	p__Bacteroidetes	c__Bacteroidia	p__Bacteroidetes	FALSE	NA
bin_163	0.166275	0.540908	6	2	0.0445641	0.558114	1160	BACTERIA	c__Bacteroidia	p__Bacteroidetes	c__Bacteroidia	p__Bacteroidetes	FALSE	NA
bin_163	0.166275	0.540908	6	2	0.121849	0.634751	322	BACTERIA	c__Bacteroidia	p__Bacteroidetes	c__Bacteroidia	p__Bacteroidetes	FALSE	NA
bin_163	0.166275	0.540908	6	2	0.166275	0.540908	NA	BACTERIA	c__Bacteroidia	p__Bacteroidetes	c__Bacteroidia	p__Bacteroidetes	FALSE	NA
bin_165	0.662607	0.878762	14	4	0.7066	0.882815	20	BACTERIA	c__Betaproteobacteria	p__Proteobacteria	c__Betaproteobacteria	p__Proteobacteria	FALSE	NA
bin_165	0.662607	0.878762	14	4	0.529483	0.623405	51	BACTERIA	c__Betaproteobacteria	p__Proteobacteria	c__Betaproteobacteria	p__Proteobacteria	FALSE	NA
bin_165	0.662607	0.878762	14	4	0.666233	0.897811	36	BACTERIA	c__Betaproteobacteria	p__Proteobacteria	c__Betaproteobacteria	p__Proteobacteria	FALSE	NA
bin_165	0.662607	0.878762	14	4	0.726222	0.786131	87	BACTERIA	c__Betaproteobacteria	p__Proteobacteria	c__Betaproteobacteria	p__Proteobacteria	FALSE	NA
bin_165	0.662607	0.878762	14	4	0.636427	0.802042	29	BACTERIA	c__Betaproteobacteria	p__Proteobacteria	c__Betaproteobacteria	p__Proteobacteria	FALSE	NA
bin_165	0.662607	0.878762	14	4	0.638733	0.964052	28	BACTERIA	c__Betaproteobacteria	p__Proteobacteria	c__Betaproteobacteria	p__Proteobacteria	FALSE	NA
bin_165	0.662607	0.878762	14	4	0.709773	0.777431	13	BACTERIA	c__Betaproteobacteria	p__Proteobacteria	c__Betaproteobacteria	p__Proteobacteria	FALSE	NA
bin_165	0.662607	0.878762	14	4	0.678606	0.840066	240	BACTERIA	c__Betaproteobacteria	p__Proteobacteria	c__Betaproteobacteria	p__Proteobacteria	FALSE	NA
bin_165	0.662607	0.878762	14	4	0.669953	0.79215	194	BACTERIA	c__Betaproteobacteria	p__Proteobacteria	c__Betaproteobacteria	p__Proteobacteria	FALSE	NA
bin_165	0.662607	0.878762	14	4	0.644251	0.867998	75	BACTERIA	c__Betaproteobacteria	p__Proteobacteria	c__Betaproteobacteria	p__Proteobacteria	FALSE	NA
bin_165	0.662607	0.878762	14	4	0.660855	0.837987	6	BACTERIA	c__Betaproteobacteria	p__Proteobacteria	c__Betaproteobacteria	p__Proteobacteria	FALSE	NA
bin_165	0.662607	0.878762	14	4	0.675047	0.764188	43	BACTERIA	c__Betaproteobacteria	p__Proteobacteria	c__Betaproteobacteria	p__Proteobacteria	FALSE	NA
bin_165	0.662607	0.878762	14	4	0.663207	0.968358	438	BACTERIA	c__Betaproteobacteria	p__Proteobacteria	c__Betaproteobacteria	p__Proteobacteria	FALSE	NA
bin_165	0.662607	0.878762	14	4	0.624998	0.850262	72	BACTERIA	c__Betaproteobacteria	p__Proteobacteria	c__Betaproteobacteria	p__Proteobacteria	FALSE	NA
bin_165	0.662607	0.878762	14	4	0.662607	0.878762	NA	BACTERIA	c__Betaproteobacteria	p__Proteobacteria	c__Betaproteobacteria	p__Proteobacteria	FALSE	NA
bin_166	0.481742	0.684362	1	4	0.529483	0.623405	9	BACTERIA	c__Bacteroidia	p__Bacteroidetes	c__Bacteroidia	p__Bacteroidetes	FALSE	NA
bin_166	0.481742	0.684362	1	4	0.481742	0.684362	NA	BACTERIA	c__Bacteroidia	p__Bacteroidetes	c__Bacteroidia	p__Bacteroidetes	FALSE	NA
bin_167	0.459173	0.299516	2	8	0.48312	0.226858	220	BACTERIA	c__Clostridia	p__Firmicutes	c__Clostridia	p__Firmicutes	FALSE	NA
bin_167	0.459173	0.299516	2	8	0.477392	0.365418	240	BACTERIA	c__Clostridia	p__Firmicutes	c__Clostridia	p__Firmicutes	FALSE	NA
bin_167	0.459173	0.299516	2	8	0.459173	0.299516	NA	BACTERIA	c__Clostridia	p__Firmicutes	c__Clostridia	p__Firmicutes	FALSE	NA
bin_168	0.792498	0.286292	3	1	0.81241	0.301073	69	BACTERIA	c__Clostridia	p__Firmicutes	c__Clostridia	p__Firmicutes	FALSE	NA
bin_168	0.792498	0.286292	3	1	0.846829	0.222054	103	BACTERIA	c__Clostridia	p__Firmicutes	c__Clostridia	p__Firmicutes	FALSE	NA
bin_168	0.792498	0.286292	3	1	0.477392	0.365418	115	BACTERIA	c__Clostridia	p__Firmicutes	c__Clostridia	p__Firmicutes	FALSE	NA
bin_168	0.792498	0.286292	3	1	0.792498	0.286292	NA	BACTERIA	c__Clostridia	p__Firmicutes	c__Clostridia	p__Firmicutes	FALSE	NA
bin_169	0.525283	0.223545	1	8	0.48312	0.226858	324	BACTERIA	c__Clostridia	p__Firmicutes	c__Clostridia	p__Firmicutes	FALSE	NA
bin_169	0.525283	0.223545	1	8	0.525283	0.223545	NA	BACTERIA	c__Clostridia	p__Firmicutes	c__Clostridia	p__Firmicutes	FALSE	NA
bin_17	0.698313	0.676676	8	4	0.675047	0.764188	16	BACTERIA	c__Betaproteobacteria	p__Proteobacteria	c__Betaproteobacteria	p__Proteobacteria	FALSE	NA
bin_17	0.698313	0.676676	8	4	0.529483	0.623405	15	BACTERIA	c__Betaproteobacteria	p__Proteobacteria	c__Betaproteobacteria	p__Proteobacteria	FALSE	NA
bin_17	0.698313	0.676676	8	4	0.742956	0.48225	37	BACTERIA	c__Betaproteobacteria	p__Proteobacteria	c__Betaproteobacteria	p__Proteobacteria	FALSE	NA
bin_17	0.698313	0.676676	8	4	0.669953	0.79215	15	BACTERIA	c__Betaproteobacteria	p__Proteobacteria	c__Betaproteobacteria	p__Proteobacteria	FALSE	NA
bin_17	0.698313	0.676676	8	4	0.703077	0.515512	11	BACTERIA	c__Betaproteobacteria	p__Proteobacteria	c__Betaproteobacteria	p__Proteobacteria	FALSE	NA
bin_17	0.698313	0.676676	8	4	0.66158	0.631126	9	BACTERIA	c__Betaproteobacteria	p__Proteobacteria	c__Betaproteobacteria	p__Proteobacteria	FALSE	NA
bin_17	0.698313	0.676676	8	4	0.709773	0.777431	8	BACTERIA	c__Betaproteobacteria	p__Proteobacteria	c__Betaproteobacteria	p__Proteobacteria	FALSE	NA
bin_17	0.698313	0.676676	8	4	0.726222	0.786131	139	BACTERIA	c__Betaproteobacteria	p__Proteobacteria	c__Betaproteobacteria	p__Proteobacteria	FALSE	NA
bin_17	0.698313	0.676676	8	4	0.698313	0.676676	NA	BACTERIA	c__Betaproteobacteria	p__Proteobacteria	c__Betaproteobacteria	p__Proteobacteria	FALSE	NA
bin_171	0.118202	0.591525	7	2	0.198637	0.584858	430	BACTERIA	c__Bacteroidia	p__Bacteroidetes	c__Bacteroidia	p__Bacteroidetes	FALSE	NA
bin_171	0.118202	0.591525	7	2	0.0445641	0.558114	1601	BACTERIA	c__Bacteroidia	p__Bacteroidetes	c__Bacteroidia	p__Bacteroidetes	FALSE	NA
bin_171	0.118202	0.591525	7	2	0.0906281	0.586809	99	BACTERIA	c__Bacteroidia	p__Bacteroidetes	c__Bacteroidia	p__Bacteroidetes	FALSE	NA
bin_171	0.118202	0.591525	7	2	0.171723	0.668449	206	BACTERIA	c__Bacteroidia	p__Bacteroidetes	c__Bacteroidia	p__Bacteroidetes	FALSE	NA
bin_171	0.118202	0.591525	7	2	0.0623186	0.589589	51	BACTERIA	c__Bacteroidia	p__Bacteroidetes	c__Bacteroidia	p__Bacteroidetes	FALSE	NA
bin_171	0.118202	0.591525	7	2	0.660855	0.837987	9	BACTERIA	c__Bacteroidia	p__Bacteroidetes	c__Bacteroidia	p__Bacteroidetes	FALSE	NA
bin_171	0.118202	0.591525	7	2	0.121849	0.634751	296	BACTERIA	c__Bacteroidia	p__Bacteroidetes	c__Bacteroidia	p__Bacteroidetes	FALSE	NA
bin_171	0.118202	0.591525	7	2	0.118202	0.591525	NA	BACTERIA	c__Bacteroidia	p__Bacteroidetes	c__Bacteroidia	p__Bacteroidetes	FALSE	NA
bin_172	0.598811	0.77186	7	4	0.669953	0.79215	167	BACTERIA	c__Betaproteobacteria	p__Proteobacteria	c__Betaproteobacteria	p__Proteobacteria	FALSE	NA
bin_172	0.598811	0.77186	7	4	0.171723	0.668449	13	BACTERIA	c__Betaproteobacteria	p__Proteobacteria	c__Betaproteobacteria	p__Proteobacteria	FALSE	NA
bin_172	0.598811	0.77186	7	4	0.675047	0.764188	193	BACTERIA	c__Betaproteobacteria	p__Proteobacteria	c__Betaproteobacteria	p__Proteobacteria	FALSE	NA
bin_172	0.598811	0.77186	7	4	0.529483	0.623405	36	BACTERIA	c__Betaproteobacteria	p__Proteobacteria	c__Betaproteobacteria	p__Proteobacteria	FALSE	NA
bin_172	0.598811	0.77186	7	4	0.678606	0.840066	555	BACTERIA	c__Betaproteobacteria	p__Proteobacteria	c__Betaproteobacteria	p__Proteobacteria	FALSE	NA
bin_172	0.598811	0.77186	7	4	0.636427	0.802042	395	BACTERIA	c__Betaproteobacteria	p__Proteobacteria	c__Betaproteobacteria	p__Proteobacteria	FALSE	NA
bin_172	0.598811	0.77186	7	4	0.590434	0.636943	76	BACTERIA	c__Betaproteobacteria	p__Proteobacteria	c__Betaproteobacteria	p__Proteobacteria	FALSE	NA
bin_172	0.598811	0.77186	7	4	0.598811	0.77186	NA	BACTERIA	c__Betaproteobacteria	p__Proteobacteria	c__Betaproteobacteria	p__Proteobacteria	FALSE	NA
bin_173	0.481409	0.174916	1	8	0.48312	0.226858	151	BACTERIA	c__Clostridia	p__Firmicutes	c__Clostridia	p__Firmicutes	FALSE	NA
bin_173	0.481409	0.174916	1	8	0.481409	0.174916	NA	BACTERIA	c__Clostridia	p__Firmicutes	c__Clostridia	p__Firmicutes	FALSE	NA
bin_174	0.531279	0.690807	1	4	0.529483	0.623405	16	BACTERIA	c__Caldilineae	p__Chloroflexi	Other	Other	FALSE	NA
bin_174	0.531279	0.690807	1	4	0.531279	0.690807	NA	BACTERIA	c__Caldilineae	p__Chloroflexi	Other	Other	FALSE	NA
bin_175	0.650855	0.835391	21	4	0.634669	0.876619	5	BACTERIA	c__Betaproteobacteria	p__Proteobacteria	c__Betaproteobacteria	p__Proteobacteria	FALSE	NA
bin_175	0.650855	0.835391	21	4	0.703077	0.515512	11	BACTERIA	c__Betaproteobacteria	p__Proteobacteria	c__Betaproteobacteria	p__Proteobacteria	FALSE	NA
bin_175	0.650855	0.835391	21	4	0.529483	0.623405	65	BACTERIA	c__Betaproteobacteria	p__Proteobacteria	c__Betaproteobacteria	p__Proteobacteria	FALSE	NA
bin_175	0.650855	0.835391	21	4	0.709773	0.777431	6	BACTERIA	c__Betaproteobacteria	p__Proteobacteria	c__Betaproteobacteria	p__Proteobacteria	FALSE	NA
bin_175	0.650855	0.835391	21	4	0.644251	0.867998	31	BACTERIA	c__Betaproteobacteria	p__Proteobacteria	c__Betaproteobacteria	p__Proteobacteria	FALSE	NA
bin_175	0.650855	0.835391	21	4	0.675047	0.764188	20	BACTERIA	c__Betaproteobacteria	p__Proteobacteria	c__Betaproteobacteria	p__Proteobacteria	FALSE	NA
bin_175	0.650855	0.835391	21	4	0.740874	0.926812	182	BACTERIA	c__Betaproteobacteria	p__Proteobacteria	c__Betaproteobacteria	p__Proteobacteria	FALSE	NA
bin_175	0.650855	0.835391	21	4	0.695619	0.574172	27	BACTERIA	c__Betaproteobacteria	p__Proteobacteria	c__Betaproteobacteria	p__Proteobacteria	FALSE	NA
bin_175	0.650855	0.835391	21	4	0.638733	0.964052	9	BACTERIA	c__Betaproteobacteria	p__Proteobacteria	c__Betaproteobacteria	p__Proteobacteria	FALSE	NA
bin_175	0.650855	0.835391	21	4	0.660855	0.837987	5	BACTERIA	c__Betaproteobacteria	p__Proteobacteria	c__Betaproteobacteria	p__Proteobacteria	FALSE	NA
bin_175	0.650855	0.835391	21	4	0.669953	0.79215	44	BACTERIA	c__Betaproteobacteria	p__Proteobacteria	c__Betaproteobacteria	p__Proteobacteria	FALSE	NA
bin_175	0.650855	0.835391	21	4	0.663207	0.968358	193	BACTERIA	c__Betaproteobacteria	p__Proteobacteria	c__Betaproteobacteria	p__Proteobacteria	FALSE	NA
bin_175	0.650855	0.835391	21	4	0.636427	0.802042	6	BACTERIA	c__Betaproteobacteria	p__Proteobacteria	c__Betaproteobacteria	p__Proteobacteria	FALSE	NA
bin_175	0.650855	0.835391	21	4	0.586569	0.930494	29	BACTERIA	c__Betaproteobacteria	p__Proteobacteria	c__Betaproteobacteria	p__Proteobacteria	FALSE	NA
bin_175	0.650855	0.835391	21	4	0.627104	0.876364	117	BACTERIA	c__Betaproteobacteria	p__Proteobacteria	c__Betaproteobacteria	p__Proteobacteria	FALSE	NA
bin_175	0.650855	0.835391	21	4	0.666233	0.897811	9	BACTERIA	c__Betaproteobacteria	p__Proteobacteria	c__Betaproteobacteria	p__Proteobacteria	FALSE	NA
bin_175	0.650855	0.835391	21	4	0.624998	0.850262	839	BACTERIA	c__Betaproteobacteria	p__Proteobacteria	c__Betaproteobacteria	p__Proteobacteria	FALSE	NA
bin_175	0.650855	0.835391	21	4	0.814714	0.740833	13	BACTERIA	c__Betaproteobacteria	p__Proteobacteria	c__Betaproteobacteria	p__Proteobacteria	FALSE	NA
bin_175	0.650855	0.835391	21	4	0.726222	0.786131	27	BACTERIA	c__Betaproteobacteria	p__Proteobacteria	c__Betaproteobacteria	p__Proteobacteria	FALSE	NA
bin_175	0.650855	0.835391	21	4	0.678606	0.840066	42	BACTERIA	c__Betaproteobacteria	p__Proteobacteria	c__Betaproteobacteria	p__Proteobacteria	FALSE	NA
bin_175	0.650855	0.835391	21	4	0.770437	0.763922	12	BACTERIA	c__Betaproteobacteria	p__Proteobacteria	c__Betaproteobacteria	p__Proteobacteria	FALSE	NA
bin_175	0.650855	0.835391	21	4	0.650855	0.835391	NA	BACTERIA	c__Betaproteobacteria	p__Proteobacteria	c__Betaproteobacteria	p__Proteobacteria	FALSE	NA
bin_176	0.632191	0.624455	3	5	0.695619	0.574172	323	BACTERIA	c__Betaproteobacteria	p__Proteobacteria	c__Betaproteobacteria	p__Proteobacteria	FALSE	NA
bin_176	0.632191	0.624455	3	5	0.650385	0.615874	483	BACTERIA	c__Betaproteobacteria	p__Proteobacteria	c__Betaproteobacteria	p__Proteobacteria	FALSE	NA
bin_176	0.632191	0.624455	3	5	0.529483	0.623405	18	BACTERIA	c__Betaproteobacteria	p__Proteobacteria	c__Betaproteobacteria	p__Proteobacteria	FALSE	NA
bin_176	0.632191	0.624455	3	5	0.632191	0.624455	NA	BACTERIA	c__Betaproteobacteria	p__Proteobacteria	c__Betaproteobacteria	p__Proteobacteria	FALSE	NA
bin_178	0.858156	0.294294	1	1	0.846829	0.222054	56	BACTERIA	c__Clostridia	p__Firmicutes	c__Clostridia	p__Firmicutes	FALSE	NA
bin_178	0.858156	0.294294	1	1	0.858156	0.294294	NA	BACTERIA	c__Clostridia	p__Firmicutes	c__Clostridia	p__Firmicutes	FALSE	NA
bin_179	0.455995	0.65581	1	4	0.529483	0.623405	11	BACTERIA	c__Clostridia	p__Firmicutes	c__Clostridia	p__Firmicutes	FALSE	NA
bin_179	0.455995	0.65581	1	4	0.455995	0.65581	NA	BACTERIA	c__Clostridia	p__Firmicutes	c__Clostridia	p__Firmicutes	FALSE	NA
bin_18	0.113632	0.647959	10	2	0.0906281	0.586809	122	BACTERIA	c__Bacteroidia	p__Bacteroidetes	c__Bacteroidia	p__Bacteroidetes	FALSE	NA
bin_18	0.113632	0.647959	10	2	0.111577	0.656567	39	BACTERIA	c__Bacteroidia	p__Bacteroidetes	c__Bacteroidia	p__Bacteroidetes	FALSE	NA
bin_18	0.113632	0.647959	10	2	0.0445641	0.558114	1656	BACTERIA	c__Bacteroidia	p__Bacteroidetes	c__Bacteroidia	p__Bacteroidetes	FALSE	NA
bin_18	0.113632	0.647959	10	2	0.121849	0.634751	220	BACTERIA	c__Bacteroidia	p__Bacteroidetes	c__Bacteroidia	p__Bacteroidetes	FALSE	NA
bin_18	0.113632	0.647959	10	2	0.171723	0.668449	277	BACTERIA	c__Bacteroidia	p__Bacteroidetes	c__Bacteroidia	p__Bacteroidetes	FALSE	NA
bin_18	0.113632	0.647959	10	2	0.0623186	0.589589	51	BACTERIA	c__Bacteroidia	p__Bacteroidetes	c__Bacteroidia	p__Bacteroidetes	FALSE	NA
bin_18	0.113632	0.647959	10	2	0.159266	0.737312	29	BACTERIA	c__Bacteroidia	p__Bacteroidetes	c__Bacteroidia	p__Bacteroidetes	FALSE	NA
bin_18	0.113632	0.647959	10	2	0.0582407	0.662793	311	BACTERIA	c__Bacteroidia	p__Bacteroidetes	c__Bacteroidia	p__Bacteroidetes	FALSE	NA
bin_18	0.113632	0.647959	10	2	0.198637	0.584858	389	BACTERIA	c__Bacteroidia	p__Bacteroidetes	c__Bacteroidia	p__Bacteroidetes	FALSE	NA
bin_18	0.113632	0.647959	10	2	0.0983256	0.487174	95	BACTERIA	c__Bacteroidia	p__Bacteroidetes	c__Bacteroidia	p__Bacteroidetes	FALSE	NA
bin_18	0.113632	0.647959	10	2	0.113632	0.647959	NA	BACTERIA	c__Bacteroidia	p__Bacteroidetes	c__Bacteroidia	p__Bacteroidetes	FALSE	NA
bin_181	0.861847	0.199384	11	1	0.768858	0.307515	42	BACTERIA	c__Gammaproteobacteria	p__Proteobacteria	c__Gammaproteobacteria	p__Proteobacteria	FALSE	NA
bin_181	0.861847	0.199384	11	1	0.846345	0.256821	24	BACTERIA	c__Gammaproteobacteria	p__Proteobacteria	c__Gammaproteobacteria	p__Proteobacteria	FALSE	NA
bin_181	0.861847	0.199384	11	1	0.917581	0.319294	222	BACTERIA	c__Gammaproteobacteria	p__Proteobacteria	c__Gammaproteobacteria	p__Proteobacteria	FALSE	NA
bin_181	0.861847	0.199384	11	1	0.893358	0.297379	139	BACTERIA	c__Gammaproteobacteria	p__Proteobacteria	c__Gammaproteobacteria	p__Proteobacteria	FALSE	NA
bin_181	0.861847	0.199384	11	1	0.849796	0.167402	22	BACTERIA	c__Gammaproteobacteria	p__Proteobacteria	c__Gammaproteobacteria	p__Proteobacteria	FALSE	NA
bin_181	0.861847	0.199384	11	1	0.801966	0.155802	253	BACTERIA	c__Gammaproteobacteria	p__Proteobacteria	c__Gammaproteobacteria	p__Proteobacteria	FALSE	NA
bin_181	0.861847	0.199384	11	1	0.768885	0.202798	230	BACTERIA	c__Gammaproteobacteria	p__Proteobacteria	c__Gammaproteobacteria	p__Proteobacteria	FALSE	NA
bin_181	0.861847	0.199384	11	1	0.781858	0.0785395	38	BACTERIA	c__Gammaproteobacteria	p__Proteobacteria	c__Gammaproteobacteria	p__Proteobacteria	FALSE	NA
bin_181	0.861847	0.199384	11	1	0.846829	0.222054	89	BACTERIA	c__Gammaproteobacteria	p__Proteobacteria	c__Gammaproteobacteria	p__Proteobacteria	FALSE	NA
bin_181	0.861847	0.199384	11	1	0.84873	0.154896	284	BACTERIA	c__Gammaproteobacteria	p__Proteobacteria	c__Gammaproteobacteria	p__Proteobacteria	FALSE	NA
bin_181	0.861847	0.199384	11	1	0.851462	0.190404	24	BACTERIA	c__Gammaproteobacteria	p__Proteobacteria	c__Gammaproteobacteria	p__Proteobacteria	FALSE	NA
bin_181	0.861847	0.199384	11	1	0.861847	0.199384	NA	BACTERIA	c__Gammaproteobacteria	p__Proteobacteria	c__Gammaproteobacteria	p__Proteobacteria	FALSE	NA
bin_182	0.767217	0.953017	1	4	0.740874	0.926812	234	BACTERIA	c__Betaproteobacteria	p__Proteobacteria	c__Betaproteobacteria	p__Proteobacteria	FALSE	NA
bin_182	0.767217	0.953017	1	4	0.767217	0.953017	NA	BACTERIA	c__Betaproteobacteria	p__Proteobacteria	c__Betaproteobacteria	p__Proteobacteria	FALSE	NA
bin_183	0.663676	0.58249	6	5	0.649186	0.58953	1002	BACTERIA	c__Gammaproteobacteria	p__Proteobacteria	c__Gammaproteobacteria	p__Proteobacteria	FALSE	NA
bin_183	0.663676	0.58249	6	5	0.675968	0.492632	16	BACTERIA	c__Gammaproteobacteria	p__Proteobacteria	c__Gammaproteobacteria	p__Proteobacteria	FALSE	NA
bin_183	0.663676	0.58249	6	5	0.689399	0.5647	403	BACTERIA	c__Gammaproteobacteria	p__Proteobacteria	c__Gammaproteobacteria	p__Proteobacteria	FALSE	NA
bin_183	0.663676	0.58249	6	5	0.529483	0.623405	56	BACTERIA	c__Gammaproteobacteria	p__Proteobacteria	c__Gammaproteobacteria	p__Proteobacteria	FALSE	NA
bin_183	0.663676	0.58249	6	5	0.695619	0.574172	158	BACTERIA	c__Gammaproteobacteria	p__Proteobacteria	c__Gammaproteobacteria	p__Proteobacteria	FALSE	NA
bin_183	0.663676	0.58249	6	5	0.650385	0.615874	1332	BACTERIA	c__Gammaproteobacteria	p__Proteobacteria	c__Gammaproteobacteria	p__Proteobacteria	FALSE	NA
bin_183	0.663676	0.58249	6	5	0.663676	0.58249	NA	BACTERIA	c__Gammaproteobacteria	p__Proteobacteria	c__Gammaproteobacteria	p__Proteobacteria	FALSE	NA
bin_184	0.633557	0.736165	9	5	0.529483	0.623405	97	BACTERIA	c__Betaproteobacteria	p__Proteobacteria	c__Betaproteobacteria	p__Proteobacteria	FALSE	NA
bin_184	0.633557	0.736165	9	5	0.636427	0.802042	22	BACTERIA	c__Betaproteobacteria	p__Proteobacteria	c__Betaproteobacteria	p__Proteobacteria	FALSE	NA
bin_184	0.633557	0.736165	9	5	0.695619	0.574172	236	BACTERIA	c__Betaproteobacteria	p__Proteobacteria	c__Betaproteobacteria	p__Proteobacteria	FALSE	NA
bin_184	0.633557	0.736165	9	5	0.703077	0.515512	20	BACTERIA	c__Betaproteobacteria	p__Proteobacteria	c__Betaproteobacteria	p__Proteobacteria	FALSE	NA
bin_184	0.633557	0.736165	9	5	0.669953	0.79215	37	BACTERIA	c__Betaproteobacteria	p__Proteobacteria	c__Betaproteobacteria	p__Proteobacteria	FALSE	NA
bin_184	0.633557	0.736165	9	5	0.590434	0.636943	49	BACTERIA	c__Betaproteobacteria	p__Proteobacteria	c__Betaproteobacteria	p__Proteobacteria	FALSE	NA
bin_184	0.633557	0.736165	9	5	0.709773	0.777431	36	BACTERIA	c__Betaproteobacteria	p__Proteobacteria	c__Betaproteobacteria	p__Proteobacteria	FALSE	NA
bin_184	0.633557	0.736165	9	5	0.675047	0.764188	16	BACTERIA	c__Betaproteobacteria	p__Proteobacteria	c__Betaproteobacteria	p__Proteobacteria	FALSE	NA
bin_184	0.633557	0.736165	9	5	0.64106	0.690256	53	BACTERIA	c__Betaproteobacteria	p__Proteobacteria	c__Betaproteobacteria	p__Proteobacteria	FALSE	NA
bin_184	0.633557	0.736165	9	5	0.633557	0.736165	NA	BACTERIA	c__Betaproteobacteria	p__Proteobacteria	c__Betaproteobacteria	p__Proteobacteria	FALSE	NA
bin_187	0.140154	0.582145	2	2	0.171723	0.668449	87	BACTERIA	c__Bacteroidia	p__Bacteroidetes	c__Bacteroidia	p__Bacteroidetes	FALSE	NA
bin_187	0.140154	0.582145	2	2	0.0906281	0.586809	862	BACTERIA	c__Bacteroidia	p__Bacteroidetes	c__Bacteroidia	p__Bacteroidetes	FALSE	NA
bin_187	0.140154	0.582145	2	2	0.140154	0.582145	NA	BACTERIA	c__Bacteroidia	p__Bacteroidetes	c__Bacteroidia	p__Bacteroidetes	FALSE	NA
bin_19	0.730636	0.583061	19	4	0.669953	0.79215	138	BACTERIA	c__Betaproteobacteria	p__Proteobacteria	c__Betaproteobacteria	p__Proteobacteria	FALSE	NA
bin_19	0.730636	0.583061	19	4	0.529483	0.623405	34	BACTERIA	c__Betaproteobacteria	p__Proteobacteria	c__Betaproteobacteria	p__Proteobacteria	FALSE	NA
bin_19	0.730636	0.583061	19	4	0.649186	0.58953	116	BACTERIA	c__Betaproteobacteria	p__Proteobacteria	c__Betaproteobacteria	p__Proteobacteria	FALSE	NA
bin_19	0.730636	0.583061	19	4	0.7157	0.559407	23	BACTERIA	c__Betaproteobacteria	p__Proteobacteria	c__Betaproteobacteria	p__Proteobacteria	FALSE	NA
bin_19	0.730636	0.583061	19	4	0.64106	0.690256	29	BACTERIA	c__Betaproteobacteria	p__Proteobacteria	c__Betaproteobacteria	p__Proteobacteria	FALSE	NA
bin_19	0.730636	0.583061	19	4	0.703077	0.515512	165	BACTERIA	c__Betaproteobacteria	p__Proteobacteria	c__Betaproteobacteria	p__Proteobacteria	FALSE	NA
bin_19	0.730636	0.583061	19	4	0.695619	0.574172	62	BACTERIA	c__Betaproteobacteria	p__Proteobacteria	c__Betaproteobacteria	p__Proteobacteria	FALSE	NA
bin_19	0.730636	0.583061	19	4	0.678606	0.840066	83	BACTERIA	c__Betaproteobacteria	p__Proteobacteria	c__Betaproteobacteria	p__Proteobacteria	FALSE	NA
bin_19	0.730636	0.583061	19	4	0.790965	0.357306	7	BACTERIA	c__Betaproteobacteria	p__Proteobacteria	c__Betaproteobacteria	p__Proteobacteria	FALSE	NA
bin_19	0.730636	0.583061	19	4	0.650385	0.615874	97	BACTERIA	c__Betaproteobacteria	p__Proteobacteria	c__Betaproteobacteria	p__Proteobacteria	FALSE	NA
bin_19	0.730636	0.583061	19	4	0.768858	0.307515	5	BACTERIA	c__Betaproteobacteria	p__Proteobacteria	c__Betaproteobacteria	p__Proteobacteria	FALSE	NA
bin_19	0.730636	0.583061	19	4	0.636427	0.802042	112	BACTERIA	c__Betaproteobacteria	p__Proteobacteria	c__Betaproteobacteria	p__Proteobacteria	FALSE	NA
bin_19	0.730636	0.583061	19	4	0.814714	0.740833	33	BACTERIA	c__Betaproteobacteria	p__Proteobacteria	c__Betaproteobacteria	p__Proteobacteria	FALSE	NA
bin_19	0.730636	0.583061	19	4	0.770437	0.763922	31	BACTERIA	c__Betaproteobacteria	p__Proteobacteria	c__Betaproteobacteria	p__Proteobacteria	FALSE	NA
bin_19	0.730636	0.583061	19	4	0.675047	0.764188	25	BACTERIA	c__Betaproteobacteria	p__Proteobacteria	c__Betaproteobacteria	p__Proteobacteria	FALSE	NA
bin_19	0.730636	0.583061	19	4	0.870621	0.233239	66	BACTERIA	c__Betaproteobacteria	p__Proteobacteria	c__Betaproteobacteria	p__Proteobacteria	FALSE	NA
bin_19	0.730636	0.583061	19	4	0.726222	0.786131	36	BACTERIA	c__Betaproteobacteria	p__Proteobacteria	c__Betaproteobacteria	p__Proteobacteria	FALSE	NA
bin_19	0.730636	0.583061	19	4	0.706256	0.267061	9	BACTERIA	c__Betaproteobacteria	p__Proteobacteria	c__Betaproteobacteria	p__Proteobacteria	FALSE	NA
bin_19	0.730636	0.583061	19	4	0.7533	0.435156	16	BACTERIA	c__Betaproteobacteria	p__Proteobacteria	c__Betaproteobacteria	p__Proteobacteria	FALSE	NA
bin_19	0.730636	0.583061	19	4	0.730636	0.583061	NA	BACTERIA	c__Betaproteobacteria	p__Proteobacteria	c__Betaproteobacteria	p__Proteobacteria	FALSE	NA
bin_190	0.479872	0.595527	1	4	0.529483	0.623405	32	BACTERIA	c__Betaproteobacteria	p__Proteobacteria	c__Betaproteobacteria	p__Proteobacteria	FALSE	NA
bin_190	0.479872	0.595527	1	4	0.479872	0.595527	NA	BACTERIA	c__Betaproteobacteria	p__Proteobacteria	c__Betaproteobacteria	p__Proteobacteria	FALSE	NA
bin_192	0.459557	0.195164	1	8	0.48312	0.226858	1383	BACTERIA	c__Clostridia	p__Firmicutes	c__Clostridia	p__Firmicutes	FALSE	NA
bin_192	0.459557	0.195164	1	8	0.459557	0.195164	NA	BACTERIA	c__Clostridia	p__Firmicutes	c__Clostridia	p__Firmicutes	FALSE	NA
bin_194	0.599115	0.627298	3	5	0.675047	0.764188	81	BACTERIA	c__Gammaproteobacteria	p__Proteobacteria	c__Gammaproteobacteria	p__Proteobacteria	FALSE	NA
bin_194	0.599115	0.627298	3	5	0.529483	0.623405	19	BACTERIA	c__Gammaproteobacteria	p__Proteobacteria	c__Gammaproteobacteria	p__Proteobacteria	FALSE	NA
bin_194	0.599115	0.627298	3	5	0.628581	0.585668	254	BACTERIA	c__Gammaproteobacteria	p__Proteobacteria	c__Gammaproteobacteria	p__Proteobacteria	FALSE	NA
bin_194	0.599115	0.627298	3	5	0.599115	0.627298	NA	BACTERIA	c__Gammaproteobacteria	p__Proteobacteria	c__Gammaproteobacteria	p__Proteobacteria	FALSE	NA
bin_195	0.126675	0.658064	2	2	0.171723	0.668449	121	BACTERIA	c__Bacteroidia	p__Bacteroidetes	c__Bacteroidia	p__Bacteroidetes	FALSE	NA
bin_195	0.126675	0.658064	2	2	0.0906281	0.586809	293	BACTERIA	c__Bacteroidia	p__Bacteroidetes	c__Bacteroidia	p__Bacteroidetes	FALSE	NA
bin_195	0.126675	0.658064	2	2	0.126675	0.658064	NA	BACTERIA	c__Bacteroidia	p__Bacteroidetes	c__Bacteroidia	p__Bacteroidetes	FALSE	NA
bin_198	0.906181	0.172117	1	1	0.846345	0.256821	41	BACTERIA	c__Clostridia	p__Firmicutes	c__Clostridia	p__Firmicutes	FALSE	NA
bin_198	0.906181	0.172117	1	1	0.906181	0.172117	NA	BACTERIA	c__Clostridia	p__Firmicutes	c__Clostridia	p__Firmicutes	FALSE	NA
bin_2	0.796045	0.249503	9	1	0.74531	0.123567	27	BACTERIA	c__Actinobacteria	p__Actinobacteria	c__Actinobacteria	p__Actinobacteria	FALSE	NA
bin_2	0.796045	0.249503	9	1	0.917581	0.319294	19	BACTERIA	c__Actinobacteria	p__Actinobacteria	c__Actinobacteria	p__Actinobacteria	FALSE	NA
bin_2	0.796045	0.249503	9	1	0.801966	0.155802	28	BACTERIA	c__Actinobacteria	p__Actinobacteria	c__Actinobacteria	p__Actinobacteria	FALSE	NA
bin_2	0.796045	0.249503	9	1	0.688597	0.376576	12	BACTERIA	c__Actinobacteria	p__Actinobacteria	c__Actinobacteria	p__Actinobacteria	FALSE	NA
bin_2	0.796045	0.249503	9	1	0.771374	0.213591	29	BACTERIA	c__Actinobacteria	p__Actinobacteria	c__Actinobacteria	p__Actinobacteria	FALSE	NA
bin_2	0.796045	0.249503	9	1	0.787274	0.186047	43	BACTERIA	c__Actinobacteria	p__Actinobacteria	c__Actinobacteria	p__Actinobacteria	FALSE	NA
bin_2	0.796045	0.249503	9	1	0.893358	0.297379	8	BACTERIA	c__Actinobacteria	p__Actinobacteria	c__Actinobacteria	p__Actinobacteria	FALSE	NA
bin_2	0.796045	0.249503	9	1	0.837236	0.258098	8	BACTERIA	c__Actinobacteria	p__Actinobacteria	c__Actinobacteria	p__Actinobacteria	FALSE	NA
bin_2	0.796045	0.249503	9	1	0.0983256	0.487174	29	BACTERIA	c__Actinobacteria	p__Actinobacteria	c__Actinobacteria	p__Actinobacteria	FALSE	NA
bin_2	0.796045	0.249503	9	1	0.796045	0.249503	NA	BACTERIA	c__Actinobacteria	p__Actinobacteria	c__Actinobacteria	p__Actinobacteria	FALSE	NA
bin_20	0.74742	0.393017	4	11	0.893358	0.297379	16	BACTERIA	c__Actinobacteria	p__Actinobacteria	c__Actinobacteria	p__Actinobacteria	FALSE	NA
bin_20	0.74742	0.393017	4	11	0.790965	0.357306	16	BACTERIA	c__Actinobacteria	p__Actinobacteria	c__Actinobacteria	p__Actinobacteria	FALSE	NA
bin_20	0.74742	0.393017	4	11	0.768858	0.307515	10	BACTERIA	c__Actinobacteria	p__Actinobacteria	c__Actinobacteria	p__Actinobacteria	FALSE	NA
bin_20	0.74742	0.393017	4	11	0.688597	0.376576	1944	BACTERIA	c__Actinobacteria	p__Actinobacteria	c__Actinobacteria	p__Actinobacteria	FALSE	NA
bin_20	0.74742	0.393017	4	11	0.74742	0.393017	NA	BACTERIA	c__Actinobacteria	p__Actinobacteria	c__Actinobacteria	p__Actinobacteria	FALSE	NA
bin_200	0.715275	0.815203	15	4	0.726222	0.786131	113	BACTERIA	c__Betaproteobacteria	p__Proteobacteria	c__Betaproteobacteria	p__Proteobacteria	FALSE	NA
bin_200	0.715275	0.815203	15	4	0.703077	0.515512	10	BACTERIA	c__Betaproteobacteria	p__Proteobacteria	c__Betaproteobacteria	p__Proteobacteria	FALSE	NA
bin_200	0.715275	0.815203	15	4	0.7157	0.559407	38	BACTERIA	c__Betaproteobacteria	p__Proteobacteria	c__Betaproteobacteria	p__Proteobacteria	FALSE	NA
bin_200	0.715275	0.815203	15	4	0.628581	0.585668	52	BACTERIA	c__Betaproteobacteria	p__Proteobacteria	c__Betaproteobacteria	p__Proteobacteria	FALSE	NA
bin_200	0.715275	0.815203	15	4	0.529483	0.623405	22	BACTERIA	c__Betaproteobacteria	p__Proteobacteria	c__Betaproteobacteria	p__Proteobacteria	FALSE	NA
bin_200	0.715275	0.815203	15	4	0.7066	0.882815	15	BACTERIA	c__Betaproteobacteria	p__Proteobacteria	c__Betaproteobacteria	p__Proteobacteria	FALSE	NA
bin_200	0.715275	0.815203	15	4	0.666233	0.897811	20	BACTERIA	c__Betaproteobacteria	p__Proteobacteria	c__Betaproteobacteria	p__Proteobacteria	FALSE	NA
bin_200	0.715275	0.815203	15	4	0.624998	0.850262	51	BACTERIA	c__Betaproteobacteria	p__Proteobacteria	c__Betaproteobacteria	p__Proteobacteria	FALSE	NA
bin_200	0.715275	0.815203	15	4	0.770437	0.763922	28	BACTERIA	c__Betaproteobacteria	p__Proteobacteria	c__Betaproteobacteria	p__Proteobacteria	FALSE	NA
bin_200	0.715275	0.815203	15	4	0.663207	0.968358	689	BACTERIA	c__Betaproteobacteria	p__Proteobacteria	c__Betaproteobacteria	p__Proteobacteria	FALSE	NA
bin_200	0.715275	0.815203	15	4	0.669953	0.79215	28	BACTERIA	c__Betaproteobacteria	p__Proteobacteria	c__Betaproteobacteria	p__Proteobacteria	FALSE	NA
bin_200	0.715275	0.815203	15	4	0.790965	0.357306	16	BACTERIA	c__Betaproteobacteria	p__Proteobacteria	c__Betaproteobacteria	p__Proteobacteria	FALSE	NA
bin_200	0.715275	0.815203	15	4	0.675047	0.764188	71	BACTERIA	c__Betaproteobacteria	p__Proteobacteria	c__Betaproteobacteria	p__Proteobacteria	FALSE	NA
bin_200	0.715275	0.815203	15	4	0.709773	0.777431	9	BACTERIA	c__Betaproteobacteria	p__Proteobacteria	c__Betaproteobacteria	p__Proteobacteria	FALSE	NA
bin_200	0.715275	0.815203	15	4	0.660855	0.837987	6	BACTERIA	c__Betaproteobacteria	p__Proteobacteria	c__Betaproteobacteria	p__Proteobacteria	FALSE	NA
bin_200	0.715275	0.815203	15	4	0.715275	0.815203	NA	BACTERIA	c__Betaproteobacteria	p__Proteobacteria	c__Betaproteobacteria	p__Proteobacteria	FALSE	NA
bin_201	0.268922	0.5483	5	2	0.121849	0.634751	14	BACTERIA	c__Bacteroidia	p__Bacteroidetes	c__Bacteroidia	p__Bacteroidetes	FALSE	NA
bin_201	0.268922	0.5483	5	2	0.0906281	0.586809	8	BACTERIA	c__Bacteroidia	p__Bacteroidetes	c__Bacteroidia	p__Bacteroidetes	FALSE	NA
bin_201	0.268922	0.5483	5	2	0.171723	0.668449	5	BACTERIA	c__Bacteroidia	p__Bacteroidetes	c__Bacteroidia	p__Bacteroidetes	FALSE	NA
bin_201	0.268922	0.5483	5	2	0.708639	0.172684	22	BACTERIA	c__Bacteroidia	p__Bacteroidetes	c__Bacteroidia	p__Bacteroidetes	FALSE	NA
bin_201	0.268922	0.5483	5	2	0.198637	0.584858	17	BACTERIA	c__Bacteroidia	p__Bacteroidetes	c__Bacteroidia	p__Bacteroidetes	FALSE	NA
bin_201	0.268922	0.5483	5	2	0.268922	0.5483	NA	BACTERIA	c__Bacteroidia	p__Bacteroidetes	c__Bacteroidia	p__Bacteroidetes	FALSE	NA
bin_202	0.500075	0.187878	1	8	0.48312	0.226858	807	BACTERIA	c__Clostridia	p__Firmicutes	c__Clostridia	p__Firmicutes	FALSE	NA
bin_202	0.500075	0.187878	1	8	0.500075	0.187878	NA	BACTERIA	c__Clostridia	p__Firmicutes	c__Clostridia	p__Firmicutes	FALSE	NA
bin_203	0.728152	0.0246487	1	7	0.706773	0.0634335	978	BACTERIA	c__Flavobacteriia	p__Bacteroidetes	Other	p__Bacteroidetes	FALSE	NA
bin_203	0.728152	0.0246487	1	7	0.728152	0.0246487	NA	BACTERIA	c__Flavobacteriia	p__Bacteroidetes	Other	p__Bacteroidetes	FALSE	NA
bin_208	0.719179	0.716204	4	4	0.675047	0.764188	24	BACTERIA	c__CFGB784	p__Bacteroidetes	Other	p__Bacteroidetes	FALSE	NA
bin_208	0.719179	0.716204	4	4	0.709773	0.777431	33	BACTERIA	c__CFGB784	p__Bacteroidetes	Other	p__Bacteroidetes	FALSE	NA
bin_208	0.719179	0.716204	4	4	0.703077	0.515512	24	BACTERIA	c__CFGB784	p__Bacteroidetes	Other	p__Bacteroidetes	FALSE	NA
bin_208	0.719179	0.716204	4	4	0.669953	0.79215	33	BACTERIA	c__CFGB784	p__Bacteroidetes	Other	p__Bacteroidetes	FALSE	NA
bin_208	0.719179	0.716204	4	4	0.719179	0.716204	NA	BACTERIA	c__CFGB784	p__Bacteroidetes	Other	p__Bacteroidetes	FALSE	NA
bin_21	0.18872	0.72276	1	2	0.171723	0.668449	7	BACTERIA	c__Bacteroidia	p__Bacteroidetes	c__Bacteroidia	p__Bacteroidetes	FALSE	NA
bin_21	0.18872	0.72276	1	2	0.18872	0.72276	NA	BACTERIA	c__Bacteroidia	p__Bacteroidetes	c__Bacteroidia	p__Bacteroidetes	FALSE	NA
bin_210	0.778759	0.13156	34	1	0.775626	0.244101	112	BACTERIA	c__Gammaproteobacteria	p__Proteobacteria	c__Gammaproteobacteria	p__Proteobacteria	FALSE	NA
bin_210	0.778759	0.13156	34	1	0.88113	0.122357	10	BACTERIA	c__Gammaproteobacteria	p__Proteobacteria	c__Gammaproteobacteria	p__Proteobacteria	FALSE	NA
bin_210	0.778759	0.13156	34	1	0.708639	0.172684	38	BACTERIA	c__Gammaproteobacteria	p__Proteobacteria	c__Gammaproteobacteria	p__Proteobacteria	FALSE	NA
bin_210	0.778759	0.13156	34	1	0.84873	0.154896	72	BACTERIA	c__Gammaproteobacteria	p__Proteobacteria	c__Gammaproteobacteria	p__Proteobacteria	FALSE	NA
bin_210	0.778759	0.13156	34	1	0.787274	0.186047	535	BACTERIA	c__Gammaproteobacteria	p__Proteobacteria	c__Gammaproteobacteria	p__Proteobacteria	FALSE	NA
bin_210	0.778759	0.13156	34	1	0.781858	0.0785395	71	BACTERIA	c__Gammaproteobacteria	p__Proteobacteria	c__Gammaproteobacteria	p__Proteobacteria	FALSE	NA
bin_210	0.778759	0.13156	34	1	0.760719	0.230272	140	BACTERIA	c__Gammaproteobacteria	p__Proteobacteria	c__Gammaproteobacteria	p__Proteobacteria	FALSE	NA
bin_210	0.778759	0.13156	34	1	0.768885	0.202798	80	BACTERIA	c__Gammaproteobacteria	p__Proteobacteria	c__Gammaproteobacteria	p__Proteobacteria	FALSE	NA
bin_210	0.778759	0.13156	34	1	0.74531	0.123567	89	BACTERIA	c__Gammaproteobacteria	p__Proteobacteria	c__Gammaproteobacteria	p__Proteobacteria	FALSE	NA
bin_210	0.778759	0.13156	34	1	0.761534	0.194645	83	BACTERIA	c__Gammaproteobacteria	p__Proteobacteria	c__Gammaproteobacteria	p__Proteobacteria	FALSE	NA
bin_210	0.778759	0.13156	34	1	0.81241	0.301073	23	BACTERIA	c__Gammaproteobacteria	p__Proteobacteria	c__Gammaproteobacteria	p__Proteobacteria	FALSE	NA
bin_210	0.778759	0.13156	34	1	0.706256	0.267061	89	BACTERIA	c__Gammaproteobacteria	p__Proteobacteria	c__Gammaproteobacteria	p__Proteobacteria	FALSE	NA
bin_210	0.778759	0.13156	34	1	0.757769	0.179883	711	BACTERIA	c__Gammaproteobacteria	p__Proteobacteria	c__Gammaproteobacteria	p__Proteobacteria	FALSE	NA
bin_210	0.778759	0.13156	34	1	0.837236	0.258098	107	BACTERIA	c__Gammaproteobacteria	p__Proteobacteria	c__Gammaproteobacteria	p__Proteobacteria	FALSE	NA
bin_210	0.778759	0.13156	34	1	0.771374	0.213591	221	BACTERIA	c__Gammaproteobacteria	p__Proteobacteria	c__Gammaproteobacteria	p__Proteobacteria	FALSE	NA
bin_210	0.778759	0.13156	34	1	0.917581	0.319294	425	BACTERIA	c__Gammaproteobacteria	p__Proteobacteria	c__Gammaproteobacteria	p__Proteobacteria	FALSE	NA
bin_210	0.778759	0.13156	34	1	0.752155	0.151784	104	BACTERIA	c__Gammaproteobacteria	p__Proteobacteria	c__Gammaproteobacteria	p__Proteobacteria	FALSE	NA
bin_210	0.778759	0.13156	34	1	0.798724	0.133093	236	BACTERIA	c__Gammaproteobacteria	p__Proteobacteria	c__Gammaproteobacteria	p__Proteobacteria	FALSE	NA
bin_210	0.778759	0.13156	34	1	0.846829	0.222054	61	BACTERIA	c__Gammaproteobacteria	p__Proteobacteria	c__Gammaproteobacteria	p__Proteobacteria	FALSE	NA
bin_210	0.778759	0.13156	34	1	0.801966	0.155802	118	BACTERIA	c__Gammaproteobacteria	p__Proteobacteria	c__Gammaproteobacteria	p__Proteobacteria	FALSE	NA
bin_210	0.778759	0.13156	34	1	0.768858	0.307515	217	BACTERIA	c__Gammaproteobacteria	p__Proteobacteria	c__Gammaproteobacteria	p__Proteobacteria	FALSE	NA
bin_210	0.778759	0.13156	34	1	0.529483	0.623405	36	BACTERIA	c__Gammaproteobacteria	p__Proteobacteria	c__Gammaproteobacteria	p__Proteobacteria	FALSE	NA
bin_210	0.778759	0.13156	34	1	0.79117	0.0705557	319	BACTERIA	c__Gammaproteobacteria	p__Proteobacteria	c__Gammaproteobacteria	p__Proteobacteria	FALSE	NA
bin_210	0.778759	0.13156	34	1	0.851462	0.190404	15	BACTERIA	c__Gammaproteobacteria	p__Proteobacteria	c__Gammaproteobacteria	p__Proteobacteria	FALSE	NA
bin_210	0.778759	0.13156	34	1	0.814678	0.221014	238	BACTERIA	c__Gammaproteobacteria	p__Proteobacteria	c__Gammaproteobacteria	p__Proteobacteria	FALSE	NA
bin_210	0.778759	0.13156	34	1	0.825749	0.0742721	209	BACTERIA	c__Gammaproteobacteria	p__Proteobacteria	c__Gammaproteobacteria	p__Proteobacteria	FALSE	NA
bin_210	0.778759	0.13156	34	1	0.801529	0.219814	116	BACTERIA	c__Gammaproteobacteria	p__Proteobacteria	c__Gammaproteobacteria	p__Proteobacteria	FALSE	NA
bin_210	0.778759	0.13156	34	1	0.893358	0.297379	161	BACTERIA	c__Gammaproteobacteria	p__Proteobacteria	c__Gammaproteobacteria	p__Proteobacteria	FALSE	NA
bin_210	0.778759	0.13156	34	1	0.848623	0.175025	94	BACTERIA	c__Gammaproteobacteria	p__Proteobacteria	c__Gammaproteobacteria	p__Proteobacteria	FALSE	NA
bin_210	0.778759	0.13156	34	1	0.650734	0.326027	171	BACTERIA	c__Gammaproteobacteria	p__Proteobacteria	c__Gammaproteobacteria	p__Proteobacteria	FALSE	NA
bin_210	0.778759	0.13156	34	1	0.774246	0.132814	52	BACTERIA	c__Gammaproteobacteria	p__Proteobacteria	c__Gammaproteobacteria	p__Proteobacteria	FALSE	NA
bin_210	0.778759	0.13156	34	1	0.790965	0.357306	40	BACTERIA	c__Gammaproteobacteria	p__Proteobacteria	c__Gammaproteobacteria	p__Proteobacteria	FALSE	NA
bin_210	0.778759	0.13156	34	1	0.746883	0.269899	148	BACTERIA	c__Gammaproteobacteria	p__Proteobacteria	c__Gammaproteobacteria	p__Proteobacteria	FALSE	NA
bin_210	0.778759	0.13156	34	1	0.846345	0.256821	16	BACTERIA	c__Gammaproteobacteria	p__Proteobacteria	c__Gammaproteobacteria	p__Proteobacteria	FALSE	NA
bin_210	0.778759	0.13156	34	1	0.778759	0.13156	NA	BACTERIA	c__Gammaproteobacteria	p__Proteobacteria	c__Gammaproteobacteria	p__Proteobacteria	FALSE	NA
bin_212	0.721701	0.640821	8	4	0.695619	0.574172	62	BACTERIA	c__Betaproteobacteria	p__Proteobacteria	c__Betaproteobacteria	p__Proteobacteria	FALSE	NA
bin_212	0.721701	0.640821	8	4	0.529483	0.623405	41	BACTERIA	c__Betaproteobacteria	p__Proteobacteria	c__Betaproteobacteria	p__Proteobacteria	FALSE	NA
bin_212	0.721701	0.640821	8	4	0.663207	0.968358	59	BACTERIA	c__Betaproteobacteria	p__Proteobacteria	c__Betaproteobacteria	p__Proteobacteria	FALSE	NA
bin_212	0.721701	0.640821	8	4	0.675047	0.764188	43	BACTERIA	c__Betaproteobacteria	p__Proteobacteria	c__Betaproteobacteria	p__Proteobacteria	FALSE	NA
bin_212	0.721701	0.640821	8	4	0.726222	0.786131	44	BACTERIA	c__Betaproteobacteria	p__Proteobacteria	c__Betaproteobacteria	p__Proteobacteria	FALSE	NA
bin_212	0.721701	0.640821	8	4	0.7157	0.559407	38	BACTERIA	c__Betaproteobacteria	p__Proteobacteria	c__Betaproteobacteria	p__Proteobacteria	FALSE	NA
bin_212	0.721701	0.640821	8	4	0.709773	0.777431	24	BACTERIA	c__Betaproteobacteria	p__Proteobacteria	c__Betaproteobacteria	p__Proteobacteria	FALSE	NA
bin_212	0.721701	0.640821	8	4	0.703077	0.515512	7	BACTERIA	c__Betaproteobacteria	p__Proteobacteria	c__Betaproteobacteria	p__Proteobacteria	FALSE	NA
bin_212	0.721701	0.640821	8	4	0.721701	0.640821	NA	BACTERIA	c__Betaproteobacteria	p__Proteobacteria	c__Betaproteobacteria	p__Proteobacteria	FALSE	NA
bin_215	0.639755	0.911414	19	4	0.660855	0.837987	5	BACTERIA	c__Betaproteobacteria	p__Proteobacteria	c__Betaproteobacteria	p__Proteobacteria	FALSE	NA
bin_215	0.639755	0.911414	19	4	0.634669	0.876619	8	BACTERIA	c__Betaproteobacteria	p__Proteobacteria	c__Betaproteobacteria	p__Proteobacteria	FALSE	NA
bin_215	0.639755	0.911414	19	4	0.669953	0.79215	88	BACTERIA	c__Betaproteobacteria	p__Proteobacteria	c__Betaproteobacteria	p__Proteobacteria	FALSE	NA
bin_215	0.639755	0.911414	19	4	0.586569	0.930494	68	BACTERIA	c__Betaproteobacteria	p__Proteobacteria	c__Betaproteobacteria	p__Proteobacteria	FALSE	NA
bin_215	0.639755	0.911414	19	4	0.678606	0.840066	56	BACTERIA	c__Betaproteobacteria	p__Proteobacteria	c__Betaproteobacteria	p__Proteobacteria	FALSE	NA
bin_215	0.639755	0.911414	19	4	0.663207	0.968358	141	BACTERIA	c__Betaproteobacteria	p__Proteobacteria	c__Betaproteobacteria	p__Proteobacteria	FALSE	NA
bin_215	0.639755	0.911414	19	4	0.703077	0.515512	7	BACTERIA	c__Betaproteobacteria	p__Proteobacteria	c__Betaproteobacteria	p__Proteobacteria	FALSE	NA
bin_215	0.639755	0.911414	19	4	0.709773	0.777431	11	BACTERIA	c__Betaproteobacteria	p__Proteobacteria	c__Betaproteobacteria	p__Proteobacteria	FALSE	NA
bin_215	0.639755	0.911414	19	4	0.636427	0.802042	9	BACTERIA	c__Betaproteobacteria	p__Proteobacteria	c__Betaproteobacteria	p__Proteobacteria	FALSE	NA
bin_215	0.639755	0.911414	19	4	0.624998	0.850262	233	BACTERIA	c__Betaproteobacteria	p__Proteobacteria	c__Betaproteobacteria	p__Proteobacteria	FALSE	NA
bin_215	0.639755	0.911414	19	4	0.605507	1	396	BACTERIA	c__Betaproteobacteria	p__Proteobacteria	c__Betaproteobacteria	p__Proteobacteria	FALSE	NA
bin_215	0.639755	0.911414	19	4	0.675047	0.764188	19	BACTERIA	c__Betaproteobacteria	p__Proteobacteria	c__Betaproteobacteria	p__Proteobacteria	FALSE	NA
bin_215	0.639755	0.911414	19	4	0.627104	0.876364	54	BACTERIA	c__Betaproteobacteria	p__Proteobacteria	c__Betaproteobacteria	p__Proteobacteria	FALSE	NA
bin_215	0.639755	0.911414	19	4	0.644251	0.867998	45	BACTERIA	c__Betaproteobacteria	p__Proteobacteria	c__Betaproteobacteria	p__Proteobacteria	FALSE	NA
bin_215	0.639755	0.911414	19	4	0.814714	0.740833	21	BACTERIA	c__Betaproteobacteria	p__Proteobacteria	c__Betaproteobacteria	p__Proteobacteria	FALSE	NA
bin_215	0.639755	0.911414	19	4	0.666233	0.897811	28	BACTERIA	c__Betaproteobacteria	p__Proteobacteria	c__Betaproteobacteria	p__Proteobacteria	FALSE	NA
bin_215	0.639755	0.911414	19	4	0.740874	0.926812	130	BACTERIA	c__Betaproteobacteria	p__Proteobacteria	c__Betaproteobacteria	p__Proteobacteria	FALSE	NA
bin_215	0.639755	0.911414	19	4	0.638733	0.964052	32	BACTERIA	c__Betaproteobacteria	p__Proteobacteria	c__Betaproteobacteria	p__Proteobacteria	FALSE	NA
bin_215	0.639755	0.911414	19	4	0.529483	0.623405	54	BACTERIA	c__Betaproteobacteria	p__Proteobacteria	c__Betaproteobacteria	p__Proteobacteria	FALSE	NA
bin_215	0.639755	0.911414	19	4	0.639755	0.911414	NA	BACTERIA	c__Betaproteobacteria	p__Proteobacteria	c__Betaproteobacteria	p__Proteobacteria	FALSE	NA
bin_217	0.461154	0.236994	1	8	0.477392	0.365418	302	BACTERIA	c__Clostridia	p__Firmicutes	c__Clostridia	p__Firmicutes	FALSE	NA
bin_217	0.461154	0.236994	1	8	0.461154	0.236994	NA	BACTERIA	c__Clostridia	p__Firmicutes	c__Clostridia	p__Firmicutes	FALSE	NA
bin_219	0.857909	0.330267	1	1	0.846829	0.222054	33	BACTERIA	c__Clostridia	p__Firmicutes	c__Clostridia	p__Firmicutes	FALSE	NA
bin_219	0.857909	0.330267	1	1	0.857909	0.330267	NA	BACTERIA	c__Clostridia	p__Firmicutes	c__Clostridia	p__Firmicutes	FALSE	NA
bin_22	0.672813	0.589113	9	5	0.689399	0.5647	58	BACTERIA	c__Gammaproteobacteria	p__Proteobacteria	c__Gammaproteobacteria	p__Proteobacteria	FALSE	NA
bin_22	0.672813	0.589113	9	5	0.628581	0.585668	52	BACTERIA	c__Gammaproteobacteria	p__Proteobacteria	c__Gammaproteobacteria	p__Proteobacteria	FALSE	NA
bin_22	0.672813	0.589113	9	5	0.703077	0.515512	10	BACTERIA	c__Gammaproteobacteria	p__Proteobacteria	c__Gammaproteobacteria	p__Proteobacteria	FALSE	NA
bin_22	0.672813	0.589113	9	5	0.675047	0.764188	16	BACTERIA	c__Gammaproteobacteria	p__Proteobacteria	c__Gammaproteobacteria	p__Proteobacteria	FALSE	NA
bin_22	0.672813	0.589113	9	5	0.649186	0.58953	214	BACTERIA	c__Gammaproteobacteria	p__Proteobacteria	c__Gammaproteobacteria	p__Proteobacteria	FALSE	NA
bin_22	0.672813	0.589113	9	5	0.709773	0.777431	9	BACTERIA	c__Gammaproteobacteria	p__Proteobacteria	c__Gammaproteobacteria	p__Proteobacteria	FALSE	NA
bin_22	0.672813	0.589113	9	5	0.529483	0.623405	28	BACTERIA	c__Gammaproteobacteria	p__Proteobacteria	c__Gammaproteobacteria	p__Proteobacteria	FALSE	NA
bin_22	0.672813	0.589113	9	5	0.695619	0.574172	853	BACTERIA	c__Gammaproteobacteria	p__Proteobacteria	c__Gammaproteobacteria	p__Proteobacteria	FALSE	NA
bin_22	0.672813	0.589113	9	5	0.650385	0.615874	483	BACTERIA	c__Gammaproteobacteria	p__Proteobacteria	c__Gammaproteobacteria	p__Proteobacteria	FALSE	NA
bin_22	0.672813	0.589113	9	5	0.672813	0.589113	NA	BACTERIA	c__Gammaproteobacteria	p__Proteobacteria	c__Gammaproteobacteria	p__Proteobacteria	FALSE	NA
bin_220	0.480448	0.539795	3	11	0.198637	0.584858	90	BACTERIA	c__Coriobacteriia	p__Actinobacteria	Other	p__Actinobacteria	FALSE	NA
bin_220	0.480448	0.539795	3	11	0.529483	0.623405	5	BACTERIA	c__Coriobacteriia	p__Actinobacteria	Other	p__Actinobacteria	FALSE	NA
bin_220	0.480448	0.539795	3	11	0.688597	0.376576	2674	BACTERIA	c__Coriobacteriia	p__Actinobacteria	Other	p__Actinobacteria	FALSE	NA
bin_220	0.480448	0.539795	3	11	0.480448	0.539795	NA	BACTERIA	c__Coriobacteriia	p__Actinobacteria	Other	p__Actinobacteria	FALSE	NA
bin_222	0.224915	0.665909	1	2	0.171723	0.668449	260	BACTERIA	c__Bacteroidia	p__Bacteroidetes	c__Bacteroidia	p__Bacteroidetes	FALSE	NA
bin_222	0.224915	0.665909	1	2	0.224915	0.665909	NA	BACTERIA	c__Bacteroidia	p__Bacteroidetes	c__Bacteroidia	p__Bacteroidetes	FALSE	NA
bin_223	0.59325	0.571063	1	4	0.529483	0.623405	11	BACTERIA	c__Betaproteobacteria	p__Proteobacteria	c__Betaproteobacteria	p__Proteobacteria	FALSE	NA
bin_223	0.59325	0.571063	1	4	0.59325	0.571063	NA	BACTERIA	c__Betaproteobacteria	p__Proteobacteria	c__Betaproteobacteria	p__Proteobacteria	FALSE	NA
bin_225	0.204114	0.719759	1	2	0.171723	0.668449	38	BACTERIA	c__Negativicutes	p__Firmicutes	Other	p__Firmicutes	FALSE	NA
bin_225	0.204114	0.719759	1	2	0.204114	0.719759	NA	BACTERIA	c__Negativicutes	p__Firmicutes	Other	p__Firmicutes	FALSE	NA
bin_227	0.855336	0.132442	9	1	0.917581	0.319294	718	BACTERIA	c__Gammaproteobacteria	p__Proteobacteria	c__Gammaproteobacteria	p__Proteobacteria	FALSE	NA
bin_227	0.855336	0.132442	9	1	0.79117	0.0705557	547	BACTERIA	c__Gammaproteobacteria	p__Proteobacteria	c__Gammaproteobacteria	p__Proteobacteria	FALSE	NA
bin_227	0.855336	0.132442	9	1	0.801529	0.219814	232	BACTERIA	c__Gammaproteobacteria	p__Proteobacteria	c__Gammaproteobacteria	p__Proteobacteria	FALSE	NA
bin_227	0.855336	0.132442	9	1	0.801966	0.155802	433	BACTERIA	c__Gammaproteobacteria	p__Proteobacteria	c__Gammaproteobacteria	p__Proteobacteria	FALSE	NA
bin_227	0.855336	0.132442	9	1	0.851462	0.190404	89	BACTERIA	c__Gammaproteobacteria	p__Proteobacteria	c__Gammaproteobacteria	p__Proteobacteria	FALSE	NA
bin_227	0.855336	0.132442	9	1	0.752155	0.151784	994	BACTERIA	c__Gammaproteobacteria	p__Proteobacteria	c__Gammaproteobacteria	p__Proteobacteria	FALSE	NA
bin_227	0.855336	0.132442	9	1	0.870621	0.233239	1038	BACTERIA	c__Gammaproteobacteria	p__Proteobacteria	c__Gammaproteobacteria	p__Proteobacteria	FALSE	NA
bin_227	0.855336	0.132442	9	1	0.893358	0.297379	445	BACTERIA	c__Gammaproteobacteria	p__Proteobacteria	c__Gammaproteobacteria	p__Proteobacteria	FALSE	NA
bin_227	0.855336	0.132442	9	1	0.761534	0.194645	305	BACTERIA	c__Gammaproteobacteria	p__Proteobacteria	c__Gammaproteobacteria	p__Proteobacteria	FALSE	NA
bin_227	0.855336	0.132442	9	1	0.855336	0.132442	NA	BACTERIA	c__Gammaproteobacteria	p__Proteobacteria	c__Gammaproteobacteria	p__Proteobacteria	FALSE	NA
bin_229	0.62988	0.566681	1	3	0.703077	0.515512	57	BACTERIA	c__Betaproteobacteria	p__Proteobacteria	c__Betaproteobacteria	p__Proteobacteria	FALSE	NA
bin_229	0.62988	0.566681	1	3	0.62988	0.566681	NA	BACTERIA	c__Betaproteobacteria	p__Proteobacteria	c__Betaproteobacteria	p__Proteobacteria	FALSE	NA
bin_23	0.323349	0.514272	3	2	0.801529	0.219814	35	BACTERIA	c__Bacteroidia	p__Bacteroidetes	c__Bacteroidia	p__Bacteroidetes	FALSE	NA
bin_23	0.323349	0.514272	3	2	0.171723	0.668449	105	BACTERIA	c__Bacteroidia	p__Bacteroidetes	c__Bacteroidia	p__Bacteroidetes	FALSE	NA
bin_23	0.323349	0.514272	3	2	0.0906281	0.586809	44	BACTERIA	c__Bacteroidia	p__Bacteroidetes	c__Bacteroidia	p__Bacteroidetes	FALSE	NA
bin_23	0.323349	0.514272	3	2	0.323349	0.514272	NA	BACTERIA	c__Bacteroidia	p__Bacteroidetes	c__Bacteroidia	p__Bacteroidetes	FALSE	NA
bin_230	0.520187	0.67667	1	4	0.529483	0.623405	12	BACTERIA	c__Bacteroidia	p__Bacteroidetes	c__Bacteroidia	p__Bacteroidetes	FALSE	NA
bin_230	0.520187	0.67667	1	4	0.520187	0.67667	NA	BACTERIA	c__Bacteroidia	p__Bacteroidetes	c__Bacteroidia	p__Bacteroidetes	FALSE	NA
bin_231	0.520614	0.739224	10	4	0.638733	0.964052	24	BACTERIA	c__Betaproteobacteria	p__Proteobacteria	c__Betaproteobacteria	p__Proteobacteria	FALSE	NA
bin_231	0.520614	0.739224	10	4	0.586569	0.930494	23	BACTERIA	c__Betaproteobacteria	p__Proteobacteria	c__Betaproteobacteria	p__Proteobacteria	FALSE	NA
bin_231	0.520614	0.739224	10	4	0.703077	0.515512	8	BACTERIA	c__Betaproteobacteria	p__Proteobacteria	c__Betaproteobacteria	p__Proteobacteria	FALSE	NA
bin_231	0.520614	0.739224	10	4	0.529483	0.623405	63	BACTERIA	c__Betaproteobacteria	p__Proteobacteria	c__Betaproteobacteria	p__Proteobacteria	FALSE	NA
bin_231	0.520614	0.739224	10	4	0.663207	0.968358	36	BACTERIA	c__Betaproteobacteria	p__Proteobacteria	c__Betaproteobacteria	p__Proteobacteria	FALSE	NA
bin_231	0.520614	0.739224	10	4	0.624998	0.850262	183	BACTERIA	c__Betaproteobacteria	p__Proteobacteria	c__Betaproteobacteria	p__Proteobacteria	FALSE	NA
bin_231	0.520614	0.739224	10	4	0.669953	0.79215	8	BACTERIA	c__Betaproteobacteria	p__Proteobacteria	c__Betaproteobacteria	p__Proteobacteria	FALSE	NA
bin_231	0.520614	0.739224	10	4	0.675047	0.764188	14	BACTERIA	c__Betaproteobacteria	p__Proteobacteria	c__Betaproteobacteria	p__Proteobacteria	FALSE	NA
bin_231	0.520614	0.739224	10	4	0.660855	0.837987	5	BACTERIA	c__Betaproteobacteria	p__Proteobacteria	c__Betaproteobacteria	p__Proteobacteria	FALSE	NA
bin_231	0.520614	0.739224	10	4	0.666233	0.897811	12	BACTERIA	c__Betaproteobacteria	p__Proteobacteria	c__Betaproteobacteria	p__Proteobacteria	FALSE	NA
bin_231	0.520614	0.739224	10	4	0.520614	0.739224	NA	BACTERIA	c__Betaproteobacteria	p__Proteobacteria	c__Betaproteobacteria	p__Proteobacteria	FALSE	NA
bin_232	0.624518	0.635476	6	5	0.675047	0.764188	38	BACTERIA	c__Gammaproteobacteria	p__Proteobacteria	c__Gammaproteobacteria	p__Proteobacteria	FALSE	NA
bin_232	0.624518	0.635476	6	5	0.628581	0.585668	91	BACTERIA	c__Gammaproteobacteria	p__Proteobacteria	c__Gammaproteobacteria	p__Proteobacteria	FALSE	NA
bin_232	0.624518	0.635476	6	5	0.649186	0.58953	1018	BACTERIA	c__Gammaproteobacteria	p__Proteobacteria	c__Gammaproteobacteria	p__Proteobacteria	FALSE	NA
bin_232	0.624518	0.635476	6	5	0.695619	0.574172	401	BACTERIA	c__Gammaproteobacteria	p__Proteobacteria	c__Gammaproteobacteria	p__Proteobacteria	FALSE	NA
bin_232	0.624518	0.635476	6	5	0.529483	0.623405	57	BACTERIA	c__Gammaproteobacteria	p__Proteobacteria	c__Gammaproteobacteria	p__Proteobacteria	FALSE	NA
bin_232	0.624518	0.635476	6	5	0.650385	0.615874	1043	BACTERIA	c__Gammaproteobacteria	p__Proteobacteria	c__Gammaproteobacteria	p__Proteobacteria	FALSE	NA
bin_232	0.624518	0.635476	6	5	0.624518	0.635476	NA	BACTERIA	c__Gammaproteobacteria	p__Proteobacteria	c__Gammaproteobacteria	p__Proteobacteria	FALSE	NA
bin_233	0.097192	0.621296	6	2	0.171723	0.668449	149	BACTERIA	c__Bacteroidia	p__Bacteroidetes	c__Bacteroidia	p__Bacteroidetes	FALSE	NA
bin_233	0.097192	0.621296	6	2	0.0906281	0.586809	101	BACTERIA	c__Bacteroidia	p__Bacteroidetes	c__Bacteroidia	p__Bacteroidetes	FALSE	NA
bin_233	0.097192	0.621296	6	2	0.198637	0.584858	397	BACTERIA	c__Bacteroidia	p__Bacteroidetes	c__Bacteroidia	p__Bacteroidetes	FALSE	NA
bin_233	0.097192	0.621296	6	2	0.121849	0.634751	452	BACTERIA	c__Bacteroidia	p__Bacteroidetes	c__Bacteroidia	p__Bacteroidetes	FALSE	NA
bin_233	0.097192	0.621296	6	2	0.0623186	0.589589	184	BACTERIA	c__Bacteroidia	p__Bacteroidetes	c__Bacteroidia	p__Bacteroidetes	FALSE	NA
bin_233	0.097192	0.621296	6	2	0.0445641	0.558114	1063	BACTERIA	c__Bacteroidia	p__Bacteroidetes	c__Bacteroidia	p__Bacteroidetes	FALSE	NA
bin_233	0.097192	0.621296	6	2	0.097192	0.621296	NA	BACTERIA	c__Bacteroidia	p__Bacteroidetes	c__Bacteroidia	p__Bacteroidetes	FALSE	NA
bin_234	0.881032	0.32751	6	10	0.837236	0.258098	61	BACTERIA	c__Gammaproteobacteria	p__Proteobacteria	c__Gammaproteobacteria	p__Proteobacteria	FALSE	NA
bin_234	0.881032	0.32751	6	10	0.88113	0.122357	5	BACTERIA	c__Gammaproteobacteria	p__Proteobacteria	c__Gammaproteobacteria	p__Proteobacteria	FALSE	NA
bin_234	0.881032	0.32751	6	10	0.742956	0.48225	126	BACTERIA	c__Gammaproteobacteria	p__Proteobacteria	c__Gammaproteobacteria	p__Proteobacteria	FALSE	NA
bin_234	0.881032	0.32751	6	10	0.837938	0.431229	592	BACTERIA	c__Gammaproteobacteria	p__Proteobacteria	c__Gammaproteobacteria	p__Proteobacteria	FALSE	NA
bin_234	0.881032	0.32751	6	10	0.768858	0.307515	31	BACTERIA	c__Gammaproteobacteria	p__Proteobacteria	c__Gammaproteobacteria	p__Proteobacteria	FALSE	NA
bin_234	0.881032	0.32751	6	10	0.851462	0.190404	7	BACTERIA	c__Gammaproteobacteria	p__Proteobacteria	c__Gammaproteobacteria	p__Proteobacteria	FALSE	NA
bin_234	0.881032	0.32751	6	10	0.881032	0.32751	NA	BACTERIA	c__Gammaproteobacteria	p__Proteobacteria	c__Gammaproteobacteria	p__Proteobacteria	FALSE	NA
bin_235	0.888707	0.351819	1	1	0.893358	0.297379	5	BACTERIA	c__Epsilonproteobacteria	p__Proteobacteria	Other	p__Proteobacteria	FALSE	NA
bin_235	0.888707	0.351819	1	1	0.888707	0.351819	NA	BACTERIA	c__Epsilonproteobacteria	p__Proteobacteria	Other	p__Proteobacteria	FALSE	NA
bin_238	0.703274	0.95398	15	4	0.678606	0.840066	35	BACTERIA	c__Betaproteobacteria	p__Proteobacteria	c__Betaproteobacteria	p__Proteobacteria	FALSE	NA
bin_238	0.703274	0.95398	15	4	0.669953	0.79215	13	BACTERIA	c__Betaproteobacteria	p__Proteobacteria	c__Betaproteobacteria	p__Proteobacteria	FALSE	NA
bin_238	0.703274	0.95398	15	4	0.726222	0.786131	44	BACTERIA	c__Betaproteobacteria	p__Proteobacteria	c__Betaproteobacteria	p__Proteobacteria	FALSE	NA
bin_238	0.703274	0.95398	15	4	0.627104	0.876364	54	BACTERIA	c__Betaproteobacteria	p__Proteobacteria	c__Betaproteobacteria	p__Proteobacteria	FALSE	NA
bin_238	0.703274	0.95398	15	4	0.529483	0.623405	58	BACTERIA	c__Betaproteobacteria	p__Proteobacteria	c__Betaproteobacteria	p__Proteobacteria	FALSE	NA
bin_238	0.703274	0.95398	15	4	0.703077	0.515512	7	BACTERIA	c__Betaproteobacteria	p__Proteobacteria	c__Betaproteobacteria	p__Proteobacteria	FALSE	NA
bin_238	0.703274	0.95398	15	4	0.814714	0.740833	29	BACTERIA	c__Betaproteobacteria	p__Proteobacteria	c__Betaproteobacteria	p__Proteobacteria	FALSE	NA
bin_238	0.703274	0.95398	15	4	0.663207	0.968358	59	BACTERIA	c__Betaproteobacteria	p__Proteobacteria	c__Betaproteobacteria	p__Proteobacteria	FALSE	NA
bin_238	0.703274	0.95398	15	4	0.740874	0.926812	130	BACTERIA	c__Betaproteobacteria	p__Proteobacteria	c__Betaproteobacteria	p__Proteobacteria	FALSE	NA
bin_238	0.703274	0.95398	15	4	0.675047	0.764188	9	BACTERIA	c__Betaproteobacteria	p__Proteobacteria	c__Betaproteobacteria	p__Proteobacteria	FALSE	NA
bin_238	0.703274	0.95398	15	4	0.624998	0.850262	142	BACTERIA	c__Betaproteobacteria	p__Proteobacteria	c__Betaproteobacteria	p__Proteobacteria	FALSE	NA
bin_238	0.703274	0.95398	15	4	0.666233	0.897811	20	BACTERIA	c__Betaproteobacteria	p__Proteobacteria	c__Betaproteobacteria	p__Proteobacteria	FALSE	NA
bin_238	0.703274	0.95398	15	4	0.770437	0.763922	28	BACTERIA	c__Betaproteobacteria	p__Proteobacteria	c__Betaproteobacteria	p__Proteobacteria	FALSE	NA
bin_238	0.703274	0.95398	15	4	0.638733	0.964052	22	BACTERIA	c__Betaproteobacteria	p__Proteobacteria	c__Betaproteobacteria	p__Proteobacteria	FALSE	NA
bin_238	0.703274	0.95398	15	4	0.605507	1	264	BACTERIA	c__Betaproteobacteria	p__Proteobacteria	c__Betaproteobacteria	p__Proteobacteria	FALSE	NA
bin_238	0.703274	0.95398	15	4	0.703274	0.95398	NA	BACTERIA	c__Betaproteobacteria	p__Proteobacteria	c__Betaproteobacteria	p__Proteobacteria	FALSE	NA
bin_239	0.96486	0.329115	2	13	0.843107	0.390055	515	BACTERIA	c__Bacilli	p__Firmicutes	Other	p__Firmicutes	FALSE	NA
bin_239	0.96486	0.329115	2	13	0.846829	0.222054	66	BACTERIA	c__Bacilli	p__Firmicutes	Other	p__Firmicutes	FALSE	NA
bin_239	0.96486	0.329115	2	13	0.96486	0.329115	NA	BACTERIA	c__Bacilli	p__Firmicutes	Other	p__Firmicutes	FALSE	NA
bin_24	0.198145	0.509002	8	2	0.0623186	0.589589	184	BACTERIA	c__Bacteroidia	p__Bacteroidetes	c__Bacteroidia	p__Bacteroidetes	FALSE	NA
bin_24	0.198145	0.509002	8	2	0.0445641	0.558114	1146	BACTERIA	c__Bacteroidia	p__Bacteroidetes	c__Bacteroidia	p__Bacteroidetes	FALSE	NA
bin_24	0.198145	0.509002	8	2	0.0906281	0.586809	213	BACTERIA	c__Bacteroidia	p__Bacteroidetes	c__Bacteroidia	p__Bacteroidetes	FALSE	NA
bin_24	0.198145	0.509002	8	2	0.0983256	0.487174	66	BACTERIA	c__Bacteroidia	p__Bacteroidetes	c__Bacteroidia	p__Bacteroidetes	FALSE	NA
bin_24	0.198145	0.509002	8	2	0.121849	0.634751	385	BACTERIA	c__Bacteroidia	p__Bacteroidetes	c__Bacteroidia	p__Bacteroidetes	FALSE	NA
bin_24	0.198145	0.509002	8	2	0.198637	0.584858	757	BACTERIA	c__Bacteroidia	p__Bacteroidetes	c__Bacteroidia	p__Bacteroidetes	FALSE	NA
bin_24	0.198145	0.509002	8	2	0.703077	0.515512	7	BACTERIA	c__Bacteroidia	p__Bacteroidetes	c__Bacteroidia	p__Bacteroidetes	FALSE	NA
bin_24	0.198145	0.509002	8	2	0.171723	0.668449	208	BACTERIA	c__Bacteroidia	p__Bacteroidetes	c__Bacteroidia	p__Bacteroidetes	FALSE	NA
bin_24	0.198145	0.509002	8	2	0.198145	0.509002	NA	BACTERIA	c__Bacteroidia	p__Bacteroidetes	c__Bacteroidia	p__Bacteroidetes	FALSE	NA
bin_241	0.409889	0.300928	2	8	0.477392	0.365418	2014	BACTERIA	c__Clostridia	p__Firmicutes	c__Clostridia	p__Firmicutes	FALSE	NA
bin_241	0.409889	0.300928	2	8	0.48312	0.226858	635	BACTERIA	c__Clostridia	p__Firmicutes	c__Clostridia	p__Firmicutes	FALSE	NA
bin_241	0.409889	0.300928	2	8	0.409889	0.300928	NA	BACTERIA	c__Clostridia	p__Firmicutes	c__Clostridia	p__Firmicutes	FALSE	NA
bin_244	0.590724	0.839611	16	4	0.638733	0.964052	44	BACTERIA	c__Gammaproteobacteria	p__Proteobacteria	c__Gammaproteobacteria	p__Proteobacteria	FALSE	NA
bin_244	0.590724	0.839611	16	4	0.669953	0.79215	267	BACTERIA	c__Gammaproteobacteria	p__Proteobacteria	c__Gammaproteobacteria	p__Proteobacteria	FALSE	NA
bin_244	0.590724	0.839611	16	4	0.740874	0.926812	104	BACTERIA	c__Gammaproteobacteria	p__Proteobacteria	c__Gammaproteobacteria	p__Proteobacteria	FALSE	NA
bin_244	0.590724	0.839611	16	4	0.678606	0.840066	97	BACTERIA	c__Gammaproteobacteria	p__Proteobacteria	c__Gammaproteobacteria	p__Proteobacteria	FALSE	NA
bin_244	0.590724	0.839611	16	4	0.529483	0.623405	199	BACTERIA	c__Gammaproteobacteria	p__Proteobacteria	c__Gammaproteobacteria	p__Proteobacteria	FALSE	NA
bin_244	0.590724	0.839611	16	4	0.666233	0.897811	25	BACTERIA	c__Gammaproteobacteria	p__Proteobacteria	c__Gammaproteobacteria	p__Proteobacteria	FALSE	NA
bin_244	0.590724	0.839611	16	4	0.636427	0.802042	14	BACTERIA	c__Gammaproteobacteria	p__Proteobacteria	c__Gammaproteobacteria	p__Proteobacteria	FALSE	NA
bin_244	0.590724	0.839611	16	4	0.675047	0.764188	24	BACTERIA	c__Gammaproteobacteria	p__Proteobacteria	c__Gammaproteobacteria	p__Proteobacteria	FALSE	NA
bin_244	0.590724	0.839611	16	4	0.644251	0.867998	31	BACTERIA	c__Gammaproteobacteria	p__Proteobacteria	c__Gammaproteobacteria	p__Proteobacteria	FALSE	NA
bin_244	0.590724	0.839611	16	4	0.64106	0.690256	6	BACTERIA	c__Gammaproteobacteria	p__Proteobacteria	c__Gammaproteobacteria	p__Proteobacteria	FALSE	NA
bin_244	0.590724	0.839611	16	4	0.634669	0.876619	9	BACTERIA	c__Gammaproteobacteria	p__Proteobacteria	c__Gammaproteobacteria	p__Proteobacteria	FALSE	NA
bin_244	0.590724	0.839611	16	4	0.695619	0.574172	36	BACTERIA	c__Gammaproteobacteria	p__Proteobacteria	c__Gammaproteobacteria	p__Proteobacteria	FALSE	NA
bin_244	0.590724	0.839611	16	4	0.703077	0.515512	7	BACTERIA	c__Gammaproteobacteria	p__Proteobacteria	c__Gammaproteobacteria	p__Proteobacteria	FALSE	NA
bin_244	0.590724	0.839611	16	4	0.586569	0.930494	119	BACTERIA	c__Gammaproteobacteria	p__Proteobacteria	c__Gammaproteobacteria	p__Proteobacteria	FALSE	NA
bin_244	0.590724	0.839611	16	4	0.663207	0.968358	1336	BACTERIA	c__Gammaproteobacteria	p__Proteobacteria	c__Gammaproteobacteria	p__Proteobacteria	FALSE	NA
bin_244	0.590724	0.839611	16	4	0.627104	0.876364	107	BACTERIA	c__Gammaproteobacteria	p__Proteobacteria	c__Gammaproteobacteria	p__Proteobacteria	FALSE	NA
bin_244	0.590724	0.839611	16	4	0.590724	0.839611	NA	BACTERIA	c__Gammaproteobacteria	p__Proteobacteria	c__Gammaproteobacteria	p__Proteobacteria	FALSE	NA
bin_245	0.682667	0.800138	6	4	0.814714	0.740833	127	BACTERIA	c__Betaproteobacteria	p__Proteobacteria	c__Betaproteobacteria	p__Proteobacteria	FALSE	NA
bin_245	0.682667	0.800138	6	4	0.675047	0.764188	39	BACTERIA	c__Betaproteobacteria	p__Proteobacteria	c__Betaproteobacteria	p__Proteobacteria	FALSE	NA
bin_245	0.682667	0.800138	6	4	0.669953	0.79215	298	BACTERIA	c__Betaproteobacteria	p__Proteobacteria	c__Betaproteobacteria	p__Proteobacteria	FALSE	NA
bin_245	0.682667	0.800138	6	4	0.636427	0.802042	312	BACTERIA	c__Betaproteobacteria	p__Proteobacteria	c__Betaproteobacteria	p__Proteobacteria	FALSE	NA
bin_245	0.682667	0.800138	6	4	0.703077	0.515512	40	BACTERIA	c__Betaproteobacteria	p__Proteobacteria	c__Betaproteobacteria	p__Proteobacteria	FALSE	NA
bin_245	0.682667	0.800138	6	4	0.529483	0.623405	7	BACTERIA	c__Betaproteobacteria	p__Proteobacteria	c__Betaproteobacteria	p__Proteobacteria	FALSE	NA
bin_245	0.682667	0.800138	6	4	0.682667	0.800138	NA	BACTERIA	c__Betaproteobacteria	p__Proteobacteria	c__Betaproteobacteria	p__Proteobacteria	FALSE	NA
bin_248	0.183226	0.611634	2	2	0.121849	0.634751	379	BACTERIA	c__Bacteroidia	p__Bacteroidetes	c__Bacteroidia	p__Bacteroidetes	FALSE	NA
bin_248	0.183226	0.611634	2	2	0.171723	0.668449	76	BACTERIA	c__Bacteroidia	p__Bacteroidetes	c__Bacteroidia	p__Bacteroidetes	FALSE	NA
bin_248	0.183226	0.611634	2	2	0.183226	0.611634	NA	BACTERIA	c__Bacteroidia	p__Bacteroidetes	c__Bacteroidia	p__Bacteroidetes	FALSE	NA
bin_249	0.632517	0.692978	4	4	0.64106	0.690256	116	BACTERIA	c__Betaproteobacteria	p__Proteobacteria	c__Betaproteobacteria	p__Proteobacteria	FALSE	NA
bin_249	0.632517	0.692978	4	4	0.726222	0.786131	390	BACTERIA	c__Betaproteobacteria	p__Proteobacteria	c__Betaproteobacteria	p__Proteobacteria	FALSE	NA
bin_249	0.632517	0.692978	4	4	0.529483	0.623405	10	BACTERIA	c__Betaproteobacteria	p__Proteobacteria	c__Betaproteobacteria	p__Proteobacteria	FALSE	NA
bin_249	0.632517	0.692978	4	4	0.675047	0.764188	106	BACTERIA	c__Betaproteobacteria	p__Proteobacteria	c__Betaproteobacteria	p__Proteobacteria	FALSE	NA
bin_249	0.632517	0.692978	4	4	0.632517	0.692978	NA	BACTERIA	c__Betaproteobacteria	p__Proteobacteria	c__Betaproteobacteria	p__Proteobacteria	FALSE	NA
bin_25	0.642126	0.564323	1	3	0.703077	0.515512	18	BACTERIA	c__Actinobacteria	p__Actinobacteria	c__Actinobacteria	p__Actinobacteria	FALSE	NA
bin_25	0.642126	0.564323	1	3	0.642126	0.564323	NA	BACTERIA	c__Actinobacteria	p__Actinobacteria	c__Actinobacteria	p__Actinobacteria	FALSE	NA
bin_252	0.822019	0.296151	11	1	0.763665	0.245215	63	BACTERIA	c__Gammaproteobacteria	p__Proteobacteria	c__Gammaproteobacteria	p__Proteobacteria	FALSE	NA
bin_252	0.822019	0.296151	11	1	0.893358	0.297379	14	BACTERIA	c__Gammaproteobacteria	p__Proteobacteria	c__Gammaproteobacteria	p__Proteobacteria	FALSE	NA
bin_252	0.822019	0.296151	11	1	0.837236	0.258098	12	BACTERIA	c__Gammaproteobacteria	p__Proteobacteria	c__Gammaproteobacteria	p__Proteobacteria	FALSE	NA
bin_252	0.822019	0.296151	11	1	0.851462	0.190404	6	BACTERIA	c__Gammaproteobacteria	p__Proteobacteria	c__Gammaproteobacteria	p__Proteobacteria	FALSE	NA
bin_252	0.822019	0.296151	11	1	0.846345	0.256821	5	BACTERIA	c__Gammaproteobacteria	p__Proteobacteria	c__Gammaproteobacteria	p__Proteobacteria	FALSE	NA
bin_252	0.822019	0.296151	11	1	0.529483	0.623405	111	BACTERIA	c__Gammaproteobacteria	p__Proteobacteria	c__Gammaproteobacteria	p__Proteobacteria	FALSE	NA
bin_252	0.822019	0.296151	11	1	0.81241	0.301073	16	BACTERIA	c__Gammaproteobacteria	p__Proteobacteria	c__Gammaproteobacteria	p__Proteobacteria	FALSE	NA
bin_252	0.822019	0.296151	11	1	0.768858	0.307515	29	BACTERIA	c__Gammaproteobacteria	p__Proteobacteria	c__Gammaproteobacteria	p__Proteobacteria	FALSE	NA
bin_252	0.822019	0.296151	11	1	0.72569	0.307621	15	BACTERIA	c__Gammaproteobacteria	p__Proteobacteria	c__Gammaproteobacteria	p__Proteobacteria	FALSE	NA
bin_252	0.822019	0.296151	11	1	0.706256	0.267061	21	BACTERIA	c__Gammaproteobacteria	p__Proteobacteria	c__Gammaproteobacteria	p__Proteobacteria	FALSE	NA
bin_252	0.822019	0.296151	11	1	0.844428	0.288463	22	BACTERIA	c__Gammaproteobacteria	p__Proteobacteria	c__Gammaproteobacteria	p__Proteobacteria	FALSE	NA
bin_252	0.822019	0.296151	11	1	0.822019	0.296151	NA	BACTERIA	c__Gammaproteobacteria	p__Proteobacteria	c__Gammaproteobacteria	p__Proteobacteria	FALSE	NA
bin_253	0.131028	0.599633	4	2	0.121849	0.634751	411	BACTERIA	c__Bacteroidia	p__Bacteroidetes	c__Bacteroidia	p__Bacteroidetes	FALSE	NA
bin_253	0.131028	0.599633	4	2	0.198637	0.584858	462	BACTERIA	c__Bacteroidia	p__Bacteroidetes	c__Bacteroidia	p__Bacteroidetes	FALSE	NA
bin_253	0.131028	0.599633	4	2	0.0906281	0.586809	136	BACTERIA	c__Bacteroidia	p__Bacteroidetes	c__Bacteroidia	p__Bacteroidetes	FALSE	NA
bin_253	0.131028	0.599633	4	2	0.171723	0.668449	264	BACTERIA	c__Bacteroidia	p__Bacteroidetes	c__Bacteroidia	p__Bacteroidetes	FALSE	NA
bin_253	0.131028	0.599633	4	2	0.131028	0.599633	NA	BACTERIA	c__Bacteroidia	p__Bacteroidetes	c__Bacteroidia	p__Bacteroidetes	FALSE	NA
bin_254	0.71346	0.856902	5	4	0.726222	0.786131	3207	BACTERIA	c__Betaproteobacteria	p__Proteobacteria	c__Betaproteobacteria	p__Proteobacteria	FALSE	NA
bin_254	0.71346	0.856902	5	4	0.636427	0.802042	104	BACTERIA	c__Betaproteobacteria	p__Proteobacteria	c__Betaproteobacteria	p__Proteobacteria	FALSE	NA
bin_254	0.71346	0.856902	5	4	0.675047	0.764188	125	BACTERIA	c__Betaproteobacteria	p__Proteobacteria	c__Betaproteobacteria	p__Proteobacteria	FALSE	NA
bin_254	0.71346	0.856902	5	4	0.7066	0.882815	172	BACTERIA	c__Betaproteobacteria	p__Proteobacteria	c__Betaproteobacteria	p__Proteobacteria	FALSE	NA
bin_254	0.71346	0.856902	5	4	0.663207	0.968358	485	BACTERIA	c__Betaproteobacteria	p__Proteobacteria	c__Betaproteobacteria	p__Proteobacteria	FALSE	NA
bin_254	0.71346	0.856902	5	4	0.71346	0.856902	NA	BACTERIA	c__Betaproteobacteria	p__Proteobacteria	c__Betaproteobacteria	p__Proteobacteria	FALSE	NA
bin_255	0.67341	0.12303	2	7	0.706773	0.0634335	307	BACTERIA	c__Flavobacteriia	p__Bacteroidetes	Other	p__Bacteroidetes	FALSE	NA
bin_255	0.67341	0.12303	2	7	0.675013	0.214855	263	BACTERIA	c__Flavobacteriia	p__Bacteroidetes	Other	p__Bacteroidetes	FALSE	NA
bin_255	0.67341	0.12303	2	7	0.67341	0.12303	NA	BACTERIA	c__Flavobacteriia	p__Bacteroidetes	Other	p__Bacteroidetes	FALSE	NA
bin_26	0.645383	0.526002	4	3	0.675047	0.764188	8	BACTERIA	c__Bacteroidia	p__Bacteroidetes	c__Bacteroidia	p__Bacteroidetes	FALSE	NA
bin_26	0.645383	0.526002	4	3	0.837236	0.258098	14	BACTERIA	c__Bacteroidia	p__Bacteroidetes	c__Bacteroidia	p__Bacteroidetes	FALSE	NA
bin_26	0.645383	0.526002	4	3	0.703077	0.515512	11	BACTERIA	c__Bacteroidia	p__Bacteroidetes	c__Bacteroidia	p__Bacteroidetes	FALSE	NA
bin_26	0.645383	0.526002	4	3	0.171723	0.668449	9	BACTERIA	c__Bacteroidia	p__Bacteroidetes	c__Bacteroidia	p__Bacteroidetes	FALSE	NA
bin_26	0.645383	0.526002	4	3	0.645383	0.526002	NA	BACTERIA	c__Bacteroidia	p__Bacteroidetes	c__Bacteroidia	p__Bacteroidetes	FALSE	NA
bin_262	0.831329	0.211816	27	1	0.774246	0.132814	82	BACTERIA	c__Gammaproteobacteria	p__Proteobacteria	c__Gammaproteobacteria	p__Proteobacteria	FALSE	NA
bin_262	0.831329	0.211816	27	1	0.746883	0.269899	275	BACTERIA	c__Gammaproteobacteria	p__Proteobacteria	c__Gammaproteobacteria	p__Proteobacteria	FALSE	NA
bin_262	0.831329	0.211816	27	1	0.814678	0.221014	228	BACTERIA	c__Gammaproteobacteria	p__Proteobacteria	c__Gammaproteobacteria	p__Proteobacteria	FALSE	NA
bin_262	0.831329	0.211816	27	1	0.747379	0.165632	147	BACTERIA	c__Gammaproteobacteria	p__Proteobacteria	c__Gammaproteobacteria	p__Proteobacteria	FALSE	NA
bin_262	0.831329	0.211816	27	1	0.708639	0.172684	86	BACTERIA	c__Gammaproteobacteria	p__Proteobacteria	c__Gammaproteobacteria	p__Proteobacteria	FALSE	NA
bin_262	0.831329	0.211816	27	1	0.88113	0.122357	9	BACTERIA	c__Gammaproteobacteria	p__Proteobacteria	c__Gammaproteobacteria	p__Proteobacteria	FALSE	NA
bin_262	0.831329	0.211816	27	1	0.837236	0.258098	70	BACTERIA	c__Gammaproteobacteria	p__Proteobacteria	c__Gammaproteobacteria	p__Proteobacteria	FALSE	NA
bin_262	0.831329	0.211816	27	1	0.851462	0.190404	29	BACTERIA	c__Gammaproteobacteria	p__Proteobacteria	c__Gammaproteobacteria	p__Proteobacteria	FALSE	NA
bin_262	0.831329	0.211816	27	1	0.917581	0.319294	408	BACTERIA	c__Gammaproteobacteria	p__Proteobacteria	c__Gammaproteobacteria	p__Proteobacteria	FALSE	NA
bin_262	0.831329	0.211816	27	1	0.848623	0.175025	80	BACTERIA	c__Gammaproteobacteria	p__Proteobacteria	c__Gammaproteobacteria	p__Proteobacteria	FALSE	NA
bin_262	0.831329	0.211816	27	1	0.787274	0.186047	369	BACTERIA	c__Gammaproteobacteria	p__Proteobacteria	c__Gammaproteobacteria	p__Proteobacteria	FALSE	NA
bin_262	0.831329	0.211816	27	1	0.846345	0.256821	56	BACTERIA	c__Gammaproteobacteria	p__Proteobacteria	c__Gammaproteobacteria	p__Proteobacteria	FALSE	NA
bin_262	0.831329	0.211816	27	1	0.757769	0.179883	858	BACTERIA	c__Gammaproteobacteria	p__Proteobacteria	c__Gammaproteobacteria	p__Proteobacteria	FALSE	NA
bin_262	0.831329	0.211816	27	1	0.752155	0.151784	166	BACTERIA	c__Gammaproteobacteria	p__Proteobacteria	c__Gammaproteobacteria	p__Proteobacteria	FALSE	NA
bin_262	0.831329	0.211816	27	1	0.79117	0.0705557	122	BACTERIA	c__Gammaproteobacteria	p__Proteobacteria	c__Gammaproteobacteria	p__Proteobacteria	FALSE	NA
bin_262	0.831329	0.211816	27	1	0.74531	0.123567	203	BACTERIA	c__Gammaproteobacteria	p__Proteobacteria	c__Gammaproteobacteria	p__Proteobacteria	FALSE	NA
bin_262	0.831329	0.211816	27	1	0.846829	0.222054	144	BACTERIA	c__Gammaproteobacteria	p__Proteobacteria	c__Gammaproteobacteria	p__Proteobacteria	FALSE	NA
bin_262	0.831329	0.211816	27	1	0.768858	0.307515	292	BACTERIA	c__Gammaproteobacteria	p__Proteobacteria	c__Gammaproteobacteria	p__Proteobacteria	FALSE	NA
bin_262	0.831329	0.211816	27	1	0.801529	0.219814	150	BACTERIA	c__Gammaproteobacteria	p__Proteobacteria	c__Gammaproteobacteria	p__Proteobacteria	FALSE	NA
bin_262	0.831329	0.211816	27	1	0.793235	0.258854	329	BACTERIA	c__Gammaproteobacteria	p__Proteobacteria	c__Gammaproteobacteria	p__Proteobacteria	FALSE	NA
bin_262	0.831329	0.211816	27	1	0.790965	0.357306	71	BACTERIA	c__Gammaproteobacteria	p__Proteobacteria	c__Gammaproteobacteria	p__Proteobacteria	FALSE	NA
bin_262	0.831329	0.211816	27	1	0.768885	0.202798	190	BACTERIA	c__Gammaproteobacteria	p__Proteobacteria	c__Gammaproteobacteria	p__Proteobacteria	FALSE	NA
bin_262	0.831329	0.211816	27	1	0.893358	0.297379	212	BACTERIA	c__Gammaproteobacteria	p__Proteobacteria	c__Gammaproteobacteria	p__Proteobacteria	FALSE	NA
bin_262	0.831329	0.211816	27	1	0.781858	0.0785395	22	BACTERIA	c__Gammaproteobacteria	p__Proteobacteria	c__Gammaproteobacteria	p__Proteobacteria	FALSE	NA
bin_262	0.831329	0.211816	27	1	0.81241	0.301073	72	BACTERIA	c__Gammaproteobacteria	p__Proteobacteria	c__Gammaproteobacteria	p__Proteobacteria	FALSE	NA
bin_262	0.831329	0.211816	27	1	0.529483	0.623405	19	BACTERIA	c__Gammaproteobacteria	p__Proteobacteria	c__Gammaproteobacteria	p__Proteobacteria	FALSE	NA
bin_262	0.831329	0.211816	27	1	0.803358	0.378469	296	BACTERIA	c__Gammaproteobacteria	p__Proteobacteria	c__Gammaproteobacteria	p__Proteobacteria	FALSE	NA
bin_262	0.831329	0.211816	27	1	0.831329	0.211816	NA	BACTERIA	c__Gammaproteobacteria	p__Proteobacteria	c__Gammaproteobacteria	p__Proteobacteria	FALSE	NA
bin_264	0.722543	0	1	7	0.706773	0.0634335	937	BACTERIA	c__Flavobacteriia	p__Bacteroidetes	Other	p__Bacteroidetes	FALSE	NA
bin_264	0.722543	0	1	7	0.722543	0	NA	BACTERIA	c__Flavobacteriia	p__Bacteroidetes	Other	p__Bacteroidetes	FALSE	NA
bin_266	0.734963	0.04559	1	7	0.706773	0.0634335	953	BACTERIA	c__Flavobacteriia	p__Bacteroidetes	Other	p__Bacteroidetes	FALSE	NA
bin_266	0.734963	0.04559	1	7	0.734963	0.04559	NA	BACTERIA	c__Flavobacteriia	p__Bacteroidetes	Other	p__Bacteroidetes	FALSE	NA
bin_269	0.787903	0.165088	38	1	0.747379	0.165632	184	BACTERIA	c__Gammaproteobacteria	p__Proteobacteria	c__Gammaproteobacteria	p__Proteobacteria	FALSE	NA
bin_269	0.787903	0.165088	38	1	0.893358	0.297379	613	BACTERIA	c__Gammaproteobacteria	p__Proteobacteria	c__Gammaproteobacteria	p__Proteobacteria	FALSE	NA
bin_269	0.787903	0.165088	38	1	0.846829	0.222054	250	BACTERIA	c__Gammaproteobacteria	p__Proteobacteria	c__Gammaproteobacteria	p__Proteobacteria	FALSE	NA
bin_269	0.787903	0.165088	38	1	0.851462	0.190404	32	BACTERIA	c__Gammaproteobacteria	p__Proteobacteria	c__Gammaproteobacteria	p__Proteobacteria	FALSE	NA
bin_269	0.787903	0.165088	38	1	0.781858	0.0785395	21	BACTERIA	c__Gammaproteobacteria	p__Proteobacteria	c__Gammaproteobacteria	p__Proteobacteria	FALSE	NA
bin_269	0.787903	0.165088	38	1	0.757769	0.179883	69	BACTERIA	c__Gammaproteobacteria	p__Proteobacteria	c__Gammaproteobacteria	p__Proteobacteria	FALSE	NA
bin_269	0.787903	0.165088	38	1	0.673922	0.254675	160	BACTERIA	c__Gammaproteobacteria	p__Proteobacteria	c__Gammaproteobacteria	p__Proteobacteria	FALSE	NA
bin_269	0.787903	0.165088	38	1	0.793235	0.258854	247	BACTERIA	c__Gammaproteobacteria	p__Proteobacteria	c__Gammaproteobacteria	p__Proteobacteria	FALSE	NA
bin_269	0.787903	0.165088	38	1	0.81241	0.301073	53	BACTERIA	c__Gammaproteobacteria	p__Proteobacteria	c__Gammaproteobacteria	p__Proteobacteria	FALSE	NA
bin_269	0.787903	0.165088	38	1	0.763665	0.245215	54	BACTERIA	c__Gammaproteobacteria	p__Proteobacteria	c__Gammaproteobacteria	p__Proteobacteria	FALSE	NA
bin_269	0.787903	0.165088	38	1	0.848623	0.175025	45	BACTERIA	c__Gammaproteobacteria	p__Proteobacteria	c__Gammaproteobacteria	p__Proteobacteria	FALSE	NA
bin_269	0.787903	0.165088	38	1	0.787274	0.186047	119	BACTERIA	c__Gammaproteobacteria	p__Proteobacteria	c__Gammaproteobacteria	p__Proteobacteria	FALSE	NA
bin_269	0.787903	0.165088	38	1	0.79117	0.0705557	84	BACTERIA	c__Gammaproteobacteria	p__Proteobacteria	c__Gammaproteobacteria	p__Proteobacteria	FALSE	NA
bin_269	0.787903	0.165088	38	1	0.760719	0.230272	180	BACTERIA	c__Gammaproteobacteria	p__Proteobacteria	c__Gammaproteobacteria	p__Proteobacteria	FALSE	NA
bin_269	0.787903	0.165088	38	1	0.768885	0.202798	31	BACTERIA	c__Gammaproteobacteria	p__Proteobacteria	c__Gammaproteobacteria	p__Proteobacteria	FALSE	NA
bin_269	0.787903	0.165088	38	1	0.84873	0.154896	82	BACTERIA	c__Gammaproteobacteria	p__Proteobacteria	c__Gammaproteobacteria	p__Proteobacteria	FALSE	NA
bin_269	0.787903	0.165088	38	1	0.814678	0.221014	90	BACTERIA	c__Gammaproteobacteria	p__Proteobacteria	c__Gammaproteobacteria	p__Proteobacteria	FALSE	NA
bin_269	0.787903	0.165088	38	1	0.761534	0.194645	64	BACTERIA	c__Gammaproteobacteria	p__Proteobacteria	c__Gammaproteobacteria	p__Proteobacteria	FALSE	NA
bin_269	0.787903	0.165088	38	1	0.640825	0.221297	184	BACTERIA	c__Gammaproteobacteria	p__Proteobacteria	c__Gammaproteobacteria	p__Proteobacteria	FALSE	NA
bin_269	0.787903	0.165088	38	1	0.771374	0.213591	56	BACTERIA	c__Gammaproteobacteria	p__Proteobacteria	c__Gammaproteobacteria	p__Proteobacteria	FALSE	NA
bin_269	0.787903	0.165088	38	1	0.801529	0.219814	116	BACTERIA	c__Gammaproteobacteria	p__Proteobacteria	c__Gammaproteobacteria	p__Proteobacteria	FALSE	NA
bin_269	0.787903	0.165088	38	1	0.774246	0.132814	57	BACTERIA	c__Gammaproteobacteria	p__Proteobacteria	c__Gammaproteobacteria	p__Proteobacteria	FALSE	NA
bin_269	0.787903	0.165088	38	1	0.705958	0.221396	77	BACTERIA	c__Gammaproteobacteria	p__Proteobacteria	c__Gammaproteobacteria	p__Proteobacteria	FALSE	NA
bin_269	0.787903	0.165088	38	1	0.746883	0.269899	71	BACTERIA	c__Gammaproteobacteria	p__Proteobacteria	c__Gammaproteobacteria	p__Proteobacteria	FALSE	NA
bin_269	0.787903	0.165088	38	1	0.846345	0.256821	101	BACTERIA	c__Gammaproteobacteria	p__Proteobacteria	c__Gammaproteobacteria	p__Proteobacteria	FALSE	NA
bin_269	0.787903	0.165088	38	1	0.752155	0.151784	115	BACTERIA	c__Gammaproteobacteria	p__Proteobacteria	c__Gammaproteobacteria	p__Proteobacteria	FALSE	NA
bin_269	0.787903	0.165088	38	1	0.801966	0.155802	244	BACTERIA	c__Gammaproteobacteria	p__Proteobacteria	c__Gammaproteobacteria	p__Proteobacteria	FALSE	NA
bin_269	0.787903	0.165088	38	1	0.798724	0.133093	174	BACTERIA	c__Gammaproteobacteria	p__Proteobacteria	c__Gammaproteobacteria	p__Proteobacteria	FALSE	NA
bin_269	0.787903	0.165088	38	1	0.529483	0.623405	7	BACTERIA	c__Gammaproteobacteria	p__Proteobacteria	c__Gammaproteobacteria	p__Proteobacteria	FALSE	NA
bin_269	0.787903	0.165088	38	1	0.870621	0.233239	563	BACTERIA	c__Gammaproteobacteria	p__Proteobacteria	c__Gammaproteobacteria	p__Proteobacteria	FALSE	NA
bin_269	0.787903	0.165088	38	1	0.768858	0.307515	106	BACTERIA	c__Gammaproteobacteria	p__Proteobacteria	c__Gammaproteobacteria	p__Proteobacteria	FALSE	NA
bin_269	0.787903	0.165088	38	1	0.790965	0.357306	241	BACTERIA	c__Gammaproteobacteria	p__Proteobacteria	c__Gammaproteobacteria	p__Proteobacteria	FALSE	NA
bin_269	0.787903	0.165088	38	1	0.706256	0.267061	221	BACTERIA	c__Gammaproteobacteria	p__Proteobacteria	c__Gammaproteobacteria	p__Proteobacteria	FALSE	NA
bin_269	0.787903	0.165088	38	1	0.803358	0.378469	259	BACTERIA	c__Gammaproteobacteria	p__Proteobacteria	c__Gammaproteobacteria	p__Proteobacteria	FALSE	NA
bin_269	0.787903	0.165088	38	1	0.708639	0.172684	139	BACTERIA	c__Gammaproteobacteria	p__Proteobacteria	c__Gammaproteobacteria	p__Proteobacteria	FALSE	NA
bin_269	0.787903	0.165088	38	1	0.837236	0.258098	131	BACTERIA	c__Gammaproteobacteria	p__Proteobacteria	c__Gammaproteobacteria	p__Proteobacteria	FALSE	NA
bin_269	0.787903	0.165088	38	1	0.74531	0.123567	45	BACTERIA	c__Gammaproteobacteria	p__Proteobacteria	c__Gammaproteobacteria	p__Proteobacteria	FALSE	NA
bin_269	0.787903	0.165088	38	1	0.917581	0.319294	366	BACTERIA	c__Gammaproteobacteria	p__Proteobacteria	c__Gammaproteobacteria	p__Proteobacteria	FALSE	NA
bin_269	0.787903	0.165088	38	1	0.787903	0.165088	NA	BACTERIA	c__Gammaproteobacteria	p__Proteobacteria	c__Gammaproteobacteria	p__Proteobacteria	FALSE	NA
bin_274	0.555393	0.629753	4	5	0.590434	0.636943	424	BACTERIA	c__Betaproteobacteria	p__Proteobacteria	c__Betaproteobacteria	p__Proteobacteria	FALSE	NA
bin_274	0.555393	0.629753	4	5	0.628581	0.585668	102	BACTERIA	c__Betaproteobacteria	p__Proteobacteria	c__Betaproteobacteria	p__Proteobacteria	FALSE	NA
bin_274	0.555393	0.629753	4	5	0.703077	0.515512	33	BACTERIA	c__Betaproteobacteria	p__Proteobacteria	c__Betaproteobacteria	p__Proteobacteria	FALSE	NA
bin_274	0.555393	0.629753	4	5	0.529483	0.623405	35	BACTERIA	c__Betaproteobacteria	p__Proteobacteria	c__Betaproteobacteria	p__Proteobacteria	FALSE	NA
bin_274	0.555393	0.629753	4	5	0.555393	0.629753	NA	BACTERIA	c__Betaproteobacteria	p__Proteobacteria	c__Betaproteobacteria	p__Proteobacteria	FALSE	NA
bin_276	0.626287	0.695458	4	5	0.590434	0.636943	81	BACTERIA	c__Betaproteobacteria	p__Proteobacteria	c__Betaproteobacteria	p__Proteobacteria	FALSE	NA
bin_276	0.626287	0.695458	4	5	0.529483	0.623405	26	BACTERIA	c__Betaproteobacteria	p__Proteobacteria	c__Betaproteobacteria	p__Proteobacteria	FALSE	NA
bin_276	0.626287	0.695458	4	5	0.675047	0.764188	52	BACTERIA	c__Betaproteobacteria	p__Proteobacteria	c__Betaproteobacteria	p__Proteobacteria	FALSE	NA
bin_276	0.626287	0.695458	4	5	0.669953	0.79215	74	BACTERIA	c__Betaproteobacteria	p__Proteobacteria	c__Betaproteobacteria	p__Proteobacteria	FALSE	NA
bin_276	0.626287	0.695458	4	5	0.626287	0.695458	NA	BACTERIA	c__Betaproteobacteria	p__Proteobacteria	c__Betaproteobacteria	p__Proteobacteria	FALSE	NA
bin_28	0.498433	0.630476	11	3	0.529483	0.623405	32	BACTERIA	c__Betaproteobacteria	p__Proteobacteria	c__Betaproteobacteria	p__Proteobacteria	FALSE	NA
bin_28	0.498433	0.630476	11	3	0.709773	0.777431	8	BACTERIA	c__Betaproteobacteria	p__Proteobacteria	c__Betaproteobacteria	p__Proteobacteria	FALSE	NA
bin_28	0.498433	0.630476	11	3	0.121849	0.634751	5	BACTERIA	c__Betaproteobacteria	p__Proteobacteria	c__Betaproteobacteria	p__Proteobacteria	FALSE	NA
bin_28	0.498433	0.630476	11	3	0.669953	0.79215	30	BACTERIA	c__Betaproteobacteria	p__Proteobacteria	c__Betaproteobacteria	p__Proteobacteria	FALSE	NA
bin_28	0.498433	0.630476	11	3	0.678606	0.840066	28	BACTERIA	c__Betaproteobacteria	p__Proteobacteria	c__Betaproteobacteria	p__Proteobacteria	FALSE	NA
bin_28	0.498433	0.630476	11	3	0.768858	0.307515	5	BACTERIA	c__Betaproteobacteria	p__Proteobacteria	c__Betaproteobacteria	p__Proteobacteria	FALSE	NA
bin_28	0.498433	0.630476	11	3	0.628581	0.585668	80	BACTERIA	c__Betaproteobacteria	p__Proteobacteria	c__Betaproteobacteria	p__Proteobacteria	FALSE	NA
bin_28	0.498433	0.630476	11	3	0.726222	0.786131	18	BACTERIA	c__Betaproteobacteria	p__Proteobacteria	c__Betaproteobacteria	p__Proteobacteria	FALSE	NA
bin_28	0.498433	0.630476	11	3	0.675047	0.764188	84	BACTERIA	c__Betaproteobacteria	p__Proteobacteria	c__Betaproteobacteria	p__Proteobacteria	FALSE	NA
bin_28	0.498433	0.630476	11	3	0.0906281	0.586809	5	BACTERIA	c__Betaproteobacteria	p__Proteobacteria	c__Betaproteobacteria	p__Proteobacteria	FALSE	NA
bin_28	0.498433	0.630476	11	3	0.703077	0.515512	230	BACTERIA	c__Betaproteobacteria	p__Proteobacteria	c__Betaproteobacteria	p__Proteobacteria	FALSE	NA
bin_28	0.498433	0.630476	11	3	0.498433	0.630476	NA	BACTERIA	c__Betaproteobacteria	p__Proteobacteria	c__Betaproteobacteria	p__Proteobacteria	FALSE	NA
bin_282	0.566828	0.805054	6	4	0.586569	0.930494	119	BACTERIA	c__Betaproteobacteria	p__Proteobacteria	c__Betaproteobacteria	p__Proteobacteria	FALSE	NA
bin_282	0.566828	0.805054	6	4	0.669953	0.79215	103	BACTERIA	c__Betaproteobacteria	p__Proteobacteria	c__Betaproteobacteria	p__Proteobacteria	FALSE	NA
bin_282	0.566828	0.805054	6	4	0.663207	0.968358	351	BACTERIA	c__Betaproteobacteria	p__Proteobacteria	c__Betaproteobacteria	p__Proteobacteria	FALSE	NA
bin_282	0.566828	0.805054	6	4	0.529483	0.623405	63	BACTERIA	c__Betaproteobacteria	p__Proteobacteria	c__Betaproteobacteria	p__Proteobacteria	FALSE	NA
bin_282	0.566828	0.805054	6	4	0.638733	0.964052	104	BACTERIA	c__Betaproteobacteria	p__Proteobacteria	c__Betaproteobacteria	p__Proteobacteria	FALSE	NA
bin_282	0.566828	0.805054	6	4	0.624998	0.850262	213	BACTERIA	c__Betaproteobacteria	p__Proteobacteria	c__Betaproteobacteria	p__Proteobacteria	FALSE	NA
bin_282	0.566828	0.805054	6	4	0.566828	0.805054	NA	BACTERIA	c__Betaproteobacteria	p__Proteobacteria	c__Betaproteobacteria	p__Proteobacteria	FALSE	NA
bin_284	0.800059	0.225831	42	1	0.917581	0.319294	294	BACTERIA	c__Gammaproteobacteria	p__Proteobacteria	c__Gammaproteobacteria	p__Proteobacteria	FALSE	NA
bin_284	0.800059	0.225831	42	1	0.814678	0.221014	40	BACTERIA	c__Gammaproteobacteria	p__Proteobacteria	c__Gammaproteobacteria	p__Proteobacteria	FALSE	NA
bin_284	0.800059	0.225831	42	1	0.849796	0.167402	5	BACTERIA	c__Gammaproteobacteria	p__Proteobacteria	c__Gammaproteobacteria	p__Proteobacteria	FALSE	NA
bin_284	0.800059	0.225831	42	1	0.851462	0.190404	51	BACTERIA	c__Gammaproteobacteria	p__Proteobacteria	c__Gammaproteobacteria	p__Proteobacteria	FALSE	NA
bin_284	0.800059	0.225831	42	1	0.828485	0.254527	22	BACTERIA	c__Gammaproteobacteria	p__Proteobacteria	c__Gammaproteobacteria	p__Proteobacteria	FALSE	NA
bin_284	0.800059	0.225831	42	1	0.673922	0.254675	107	BACTERIA	c__Gammaproteobacteria	p__Proteobacteria	c__Gammaproteobacteria	p__Proteobacteria	FALSE	NA
bin_284	0.800059	0.225831	42	1	0.848623	0.175025	21	BACTERIA	c__Gammaproteobacteria	p__Proteobacteria	c__Gammaproteobacteria	p__Proteobacteria	FALSE	NA
bin_284	0.800059	0.225831	42	1	0.768885	0.202798	26	BACTERIA	c__Gammaproteobacteria	p__Proteobacteria	c__Gammaproteobacteria	p__Proteobacteria	FALSE	NA
bin_284	0.800059	0.225831	42	1	0.837236	0.258098	116	BACTERIA	c__Gammaproteobacteria	p__Proteobacteria	c__Gammaproteobacteria	p__Proteobacteria	FALSE	NA
bin_284	0.800059	0.225831	42	1	0.787274	0.186047	57	BACTERIA	c__Gammaproteobacteria	p__Proteobacteria	c__Gammaproteobacteria	p__Proteobacteria	FALSE	NA
bin_284	0.800059	0.225831	42	1	0.81241	0.301073	75	BACTERIA	c__Gammaproteobacteria	p__Proteobacteria	c__Gammaproteobacteria	p__Proteobacteria	FALSE	NA
bin_284	0.800059	0.225831	42	1	0.801966	0.155802	145	BACTERIA	c__Gammaproteobacteria	p__Proteobacteria	c__Gammaproteobacteria	p__Proteobacteria	FALSE	NA
bin_284	0.800059	0.225831	42	1	0.760719	0.230272	259	BACTERIA	c__Gammaproteobacteria	p__Proteobacteria	c__Gammaproteobacteria	p__Proteobacteria	FALSE	NA
bin_284	0.800059	0.225831	42	1	0.708639	0.172684	102	BACTERIA	c__Gammaproteobacteria	p__Proteobacteria	c__Gammaproteobacteria	p__Proteobacteria	FALSE	NA
bin_284	0.800059	0.225831	42	1	0.775626	0.244101	24	BACTERIA	c__Gammaproteobacteria	p__Proteobacteria	c__Gammaproteobacteria	p__Proteobacteria	FALSE	NA
bin_284	0.800059	0.225831	42	1	0.747379	0.165632	102	BACTERIA	c__Gammaproteobacteria	p__Proteobacteria	c__Gammaproteobacteria	p__Proteobacteria	FALSE	NA
bin_284	0.800059	0.225831	42	1	0.801529	0.219814	404	BACTERIA	c__Gammaproteobacteria	p__Proteobacteria	c__Gammaproteobacteria	p__Proteobacteria	FALSE	NA
bin_284	0.800059	0.225831	42	1	0.771374	0.213591	84	BACTERIA	c__Gammaproteobacteria	p__Proteobacteria	c__Gammaproteobacteria	p__Proteobacteria	FALSE	NA
bin_284	0.800059	0.225831	42	1	0.846829	0.222054	126	BACTERIA	c__Gammaproteobacteria	p__Proteobacteria	c__Gammaproteobacteria	p__Proteobacteria	FALSE	NA
bin_284	0.800059	0.225831	42	1	0.761534	0.194645	77	BACTERIA	c__Gammaproteobacteria	p__Proteobacteria	c__Gammaproteobacteria	p__Proteobacteria	FALSE	NA
bin_284	0.800059	0.225831	42	1	0.870621	0.233239	325	BACTERIA	c__Gammaproteobacteria	p__Proteobacteria	c__Gammaproteobacteria	p__Proteobacteria	FALSE	NA
bin_284	0.800059	0.225831	42	1	0.738743	0.34809	37	BACTERIA	c__Gammaproteobacteria	p__Proteobacteria	c__Gammaproteobacteria	p__Proteobacteria	FALSE	NA
bin_284	0.800059	0.225831	42	1	0.675013	0.214855	117	BACTERIA	c__Gammaproteobacteria	p__Proteobacteria	c__Gammaproteobacteria	p__Proteobacteria	FALSE	NA
bin_284	0.800059	0.225831	42	1	0.893358	0.297379	197	BACTERIA	c__Gammaproteobacteria	p__Proteobacteria	c__Gammaproteobacteria	p__Proteobacteria	FALSE	NA
bin_284	0.800059	0.225831	42	1	0.803358	0.378469	167	BACTERIA	c__Gammaproteobacteria	p__Proteobacteria	c__Gammaproteobacteria	p__Proteobacteria	FALSE	NA
bin_284	0.800059	0.225831	42	1	0.774246	0.132814	21	BACTERIA	c__Gammaproteobacteria	p__Proteobacteria	c__Gammaproteobacteria	p__Proteobacteria	FALSE	NA
bin_284	0.800059	0.225831	42	1	0.706773	0.0634335	15	BACTERIA	c__Gammaproteobacteria	p__Proteobacteria	c__Gammaproteobacteria	p__Proteobacteria	FALSE	NA
bin_284	0.800059	0.225831	42	1	0.72569	0.307621	11	BACTERIA	c__Gammaproteobacteria	p__Proteobacteria	c__Gammaproteobacteria	p__Proteobacteria	FALSE	NA
bin_284	0.800059	0.225831	42	1	0.793235	0.258854	83	BACTERIA	c__Gammaproteobacteria	p__Proteobacteria	c__Gammaproteobacteria	p__Proteobacteria	FALSE	NA
bin_284	0.800059	0.225831	42	1	0.752155	0.151784	63	BACTERIA	c__Gammaproteobacteria	p__Proteobacteria	c__Gammaproteobacteria	p__Proteobacteria	FALSE	NA
bin_284	0.800059	0.225831	42	1	0.846345	0.256821	76	BACTERIA	c__Gammaproteobacteria	p__Proteobacteria	c__Gammaproteobacteria	p__Proteobacteria	FALSE	NA
bin_284	0.800059	0.225831	42	1	0.529483	0.623405	8	BACTERIA	c__Gammaproteobacteria	p__Proteobacteria	c__Gammaproteobacteria	p__Proteobacteria	FALSE	NA
bin_284	0.800059	0.225831	42	1	0.79117	0.0705557	46	BACTERIA	c__Gammaproteobacteria	p__Proteobacteria	c__Gammaproteobacteria	p__Proteobacteria	FALSE	NA
bin_284	0.800059	0.225831	42	1	0.781858	0.0785395	35	BACTERIA	c__Gammaproteobacteria	p__Proteobacteria	c__Gammaproteobacteria	p__Proteobacteria	FALSE	NA
bin_284	0.800059	0.225831	42	1	0.706256	0.267061	201	BACTERIA	c__Gammaproteobacteria	p__Proteobacteria	c__Gammaproteobacteria	p__Proteobacteria	FALSE	NA
bin_284	0.800059	0.225831	42	1	0.746883	0.269899	81	BACTERIA	c__Gammaproteobacteria	p__Proteobacteria	c__Gammaproteobacteria	p__Proteobacteria	FALSE	NA
bin_284	0.800059	0.225831	42	1	0.768858	0.307515	798	BACTERIA	c__Gammaproteobacteria	p__Proteobacteria	c__Gammaproteobacteria	p__Proteobacteria	FALSE	NA
bin_284	0.800059	0.225831	42	1	0.790965	0.357306	265	BACTERIA	c__Gammaproteobacteria	p__Proteobacteria	c__Gammaproteobacteria	p__Proteobacteria	FALSE	NA
bin_284	0.800059	0.225831	42	1	0.763665	0.245215	45	BACTERIA	c__Gammaproteobacteria	p__Proteobacteria	c__Gammaproteobacteria	p__Proteobacteria	FALSE	NA
bin_284	0.800059	0.225831	42	1	0.798724	0.133093	149	BACTERIA	c__Gammaproteobacteria	p__Proteobacteria	c__Gammaproteobacteria	p__Proteobacteria	FALSE	NA
bin_284	0.800059	0.225831	42	1	0.74531	0.123567	71	BACTERIA	c__Gammaproteobacteria	p__Proteobacteria	c__Gammaproteobacteria	p__Proteobacteria	FALSE	NA
bin_284	0.800059	0.225831	42	1	0.705958	0.221396	83	BACTERIA	c__Gammaproteobacteria	p__Proteobacteria	c__Gammaproteobacteria	p__Proteobacteria	FALSE	NA
bin_284	0.800059	0.225831	42	1	0.800059	0.225831	NA	BACTERIA	c__Gammaproteobacteria	p__Proteobacteria	c__Gammaproteobacteria	p__Proteobacteria	FALSE	NA
bin_285	0.621925	0.316694	2	6	0.650734	0.326027	1362	BACTERIA	c__Gammaproteobacteria	p__Proteobacteria	c__Gammaproteobacteria	p__Proteobacteria	FALSE	NA
bin_285	0.621925	0.316694	2	6	0.706256	0.267061	153	BACTERIA	c__Gammaproteobacteria	p__Proteobacteria	c__Gammaproteobacteria	p__Proteobacteria	FALSE	NA
bin_285	0.621925	0.316694	2	6	0.621925	0.316694	NA	BACTERIA	c__Gammaproteobacteria	p__Proteobacteria	c__Gammaproteobacteria	p__Proteobacteria	FALSE	NA
bin_286	0.0825055	0.640775	11	2	0.159266	0.737312	519	BACTERIA	c__Bacteroidia	p__Bacteroidetes	c__Bacteroidia	p__Bacteroidetes	FALSE	NA
bin_286	0.0825055	0.640775	11	2	0.0902301	0.635005	598	BACTERIA	c__Bacteroidia	p__Bacteroidetes	c__Bacteroidia	p__Bacteroidetes	FALSE	NA
bin_286	0.0825055	0.640775	11	2	0.198637	0.584858	555	BACTERIA	c__Bacteroidia	p__Bacteroidetes	c__Bacteroidia	p__Bacteroidetes	FALSE	NA
bin_286	0.0825055	0.640775	11	2	0.0623186	0.589589	260	BACTERIA	c__Bacteroidia	p__Bacteroidetes	c__Bacteroidia	p__Bacteroidetes	FALSE	NA
bin_286	0.0825055	0.640775	11	2	0.121849	0.634751	305	BACTERIA	c__Bacteroidia	p__Bacteroidetes	c__Bacteroidia	p__Bacteroidetes	FALSE	NA
bin_286	0.0825055	0.640775	11	2	0.111577	0.656567	412	BACTERIA	c__Bacteroidia	p__Bacteroidetes	c__Bacteroidia	p__Bacteroidetes	FALSE	NA
bin_286	0.0825055	0.640775	11	2	0.0445641	0.558114	1077	BACTERIA	c__Bacteroidia	p__Bacteroidetes	c__Bacteroidia	p__Bacteroidetes	FALSE	NA
bin_286	0.0825055	0.640775	11	2	0.0582407	0.662793	75	BACTERIA	c__Bacteroidia	p__Bacteroidetes	c__Bacteroidia	p__Bacteroidetes	FALSE	NA
bin_286	0.0825055	0.640775	11	2	0.0906281	0.586809	42	BACTERIA	c__Bacteroidia	p__Bacteroidetes	c__Bacteroidia	p__Bacteroidetes	FALSE	NA
bin_286	0.0825055	0.640775	11	2	0.0983256	0.487174	95	BACTERIA	c__Bacteroidia	p__Bacteroidetes	c__Bacteroidia	p__Bacteroidetes	FALSE	NA
bin_286	0.0825055	0.640775	11	2	0.171723	0.668449	255	BACTERIA	c__Bacteroidia	p__Bacteroidetes	c__Bacteroidia	p__Bacteroidetes	FALSE	NA
bin_286	0.0825055	0.640775	11	2	0.0825055	0.640775	NA	BACTERIA	c__Bacteroidia	p__Bacteroidetes	c__Bacteroidia	p__Bacteroidetes	FALSE	NA
bin_287	0.0658714	0.619694	9	2	0.0906281	0.586809	38	BACTERIA	c__Bacteroidia	p__Bacteroidetes	c__Bacteroidia	p__Bacteroidetes	FALSE	NA
bin_287	0.0658714	0.619694	9	2	0.171723	0.668449	191	BACTERIA	c__Bacteroidia	p__Bacteroidetes	c__Bacteroidia	p__Bacteroidetes	FALSE	NA
bin_287	0.0658714	0.619694	9	2	0.0582407	0.662793	13	BACTERIA	c__Bacteroidia	p__Bacteroidetes	c__Bacteroidia	p__Bacteroidetes	FALSE	NA
bin_287	0.0658714	0.619694	9	2	0.0902301	0.635005	50	BACTERIA	c__Bacteroidia	p__Bacteroidetes	c__Bacteroidia	p__Bacteroidetes	FALSE	NA
bin_287	0.0658714	0.619694	9	2	0.0445641	0.558114	180	BACTERIA	c__Bacteroidia	p__Bacteroidetes	c__Bacteroidia	p__Bacteroidetes	FALSE	NA
bin_287	0.0658714	0.619694	9	2	0.111577	0.656567	20	BACTERIA	c__Bacteroidia	p__Bacteroidetes	c__Bacteroidia	p__Bacteroidetes	FALSE	NA
bin_287	0.0658714	0.619694	9	2	0.198637	0.584858	70	BACTERIA	c__Bacteroidia	p__Bacteroidetes	c__Bacteroidia	p__Bacteroidetes	FALSE	NA
bin_287	0.0658714	0.619694	9	2	0.0623186	0.589589	33	BACTERIA	c__Bacteroidia	p__Bacteroidetes	c__Bacteroidia	p__Bacteroidetes	FALSE	NA
bin_287	0.0658714	0.619694	9	2	0.121849	0.634751	114	BACTERIA	c__Bacteroidia	p__Bacteroidetes	c__Bacteroidia	p__Bacteroidetes	FALSE	NA
bin_287	0.0658714	0.619694	9	2	0.0658714	0.619694	NA	BACTERIA	c__Bacteroidia	p__Bacteroidetes	c__Bacteroidia	p__Bacteroidetes	FALSE	NA
bin_289	0.00949093	0.68163	2	2	0.171723	0.668449	275	BACTERIA	c__Bacteroidia	p__Bacteroidetes	c__Bacteroidia	p__Bacteroidetes	FALSE	NA
bin_289	0.00949093	0.68163	2	2	0.0906281	0.586809	156	BACTERIA	c__Bacteroidia	p__Bacteroidetes	c__Bacteroidia	p__Bacteroidetes	FALSE	NA
bin_289	0.00949093	0.68163	2	2	0.00949093	0.68163	NA	BACTERIA	c__Bacteroidia	p__Bacteroidetes	c__Bacteroidia	p__Bacteroidetes	FALSE	NA
bin_29	0.438589	0.594604	3	3	0.529483	0.623405	6	BACTERIA	c__Deltaproteobacteria	p__Proteobacteria	Other	p__Proteobacteria	FALSE	NA
bin_29	0.438589	0.594604	3	3	0.121849	0.634751	10	BACTERIA	c__Deltaproteobacteria	p__Proteobacteria	Other	p__Proteobacteria	FALSE	NA
bin_29	0.438589	0.594604	3	3	0.703077	0.515512	6	BACTERIA	c__Deltaproteobacteria	p__Proteobacteria	Other	p__Proteobacteria	FALSE	NA
bin_29	0.438589	0.594604	3	3	0.438589	0.594604	NA	BACTERIA	c__Deltaproteobacteria	p__Proteobacteria	Other	p__Proteobacteria	FALSE	NA
bin_291	0	0.6659	11	2	0.159266	0.737312	447	BACTERIA	c__Bacteroidia	p__Bacteroidetes	c__Bacteroidia	p__Bacteroidetes	FALSE	NA
bin_291	0	0.6659	11	2	0.0906281	0.586809	60	BACTERIA	c__Bacteroidia	p__Bacteroidetes	c__Bacteroidia	p__Bacteroidetes	FALSE	NA
bin_291	0	0.6659	11	2	0.198637	0.584858	446	BACTERIA	c__Bacteroidia	p__Bacteroidetes	c__Bacteroidia	p__Bacteroidetes	FALSE	NA
bin_291	0	0.6659	11	2	0.0983256	0.487174	197	BACTERIA	c__Bacteroidia	p__Bacteroidetes	c__Bacteroidia	p__Bacteroidetes	FALSE	NA
bin_291	0	0.6659	11	2	0.171723	0.668449	299	BACTERIA	c__Bacteroidia	p__Bacteroidetes	c__Bacteroidia	p__Bacteroidetes	FALSE	NA
bin_291	0	0.6659	11	2	0.0902301	0.635005	829	BACTERIA	c__Bacteroidia	p__Bacteroidetes	c__Bacteroidia	p__Bacteroidetes	FALSE	NA
bin_291	0	0.6659	11	2	0.121849	0.634751	487	BACTERIA	c__Bacteroidia	p__Bacteroidetes	c__Bacteroidia	p__Bacteroidetes	FALSE	NA
bin_291	0	0.6659	11	2	0.0623186	0.589589	58	BACTERIA	c__Bacteroidia	p__Bacteroidetes	c__Bacteroidia	p__Bacteroidetes	FALSE	NA
bin_291	0	0.6659	11	2	0.0445641	0.558114	2194	BACTERIA	c__Bacteroidia	p__Bacteroidetes	c__Bacteroidia	p__Bacteroidetes	FALSE	NA
bin_291	0	0.6659	11	2	0.111577	0.656567	295	BACTERIA	c__Bacteroidia	p__Bacteroidetes	c__Bacteroidia	p__Bacteroidetes	FALSE	NA
bin_291	0	0.6659	11	2	0.0582407	0.662793	132	BACTERIA	c__Bacteroidia	p__Bacteroidetes	c__Bacteroidia	p__Bacteroidetes	FALSE	NA
bin_291	0	0.6659	11	2	0	0.6659	NA	BACTERIA	c__Bacteroidia	p__Bacteroidetes	c__Bacteroidia	p__Bacteroidetes	FALSE	NA
bin_292	0.471041	0.79341	2	4	0.529483	0.623405	35	BACTERIA	c__Betaproteobacteria	p__Proteobacteria	c__Betaproteobacteria	p__Proteobacteria	FALSE	NA
bin_292	0.471041	0.79341	2	4	0.663207	0.968358	602	BACTERIA	c__Betaproteobacteria	p__Proteobacteria	c__Betaproteobacteria	p__Proteobacteria	FALSE	NA
bin_292	0.471041	0.79341	2	4	0.471041	0.79341	NA	BACTERIA	c__Betaproteobacteria	p__Proteobacteria	c__Betaproteobacteria	p__Proteobacteria	FALSE	NA
bin_293	0.615258	0.608067	5	5	0.529483	0.623405	60	BACTERIA	c__Gammaproteobacteria	p__Proteobacteria	c__Gammaproteobacteria	p__Proteobacteria	FALSE	NA
bin_293	0.615258	0.608067	5	5	0.649186	0.58953	985	BACTERIA	c__Gammaproteobacteria	p__Proteobacteria	c__Gammaproteobacteria	p__Proteobacteria	FALSE	NA
bin_293	0.615258	0.608067	5	5	0.695619	0.574172	618	BACTERIA	c__Gammaproteobacteria	p__Proteobacteria	c__Gammaproteobacteria	p__Proteobacteria	FALSE	NA
bin_293	0.615258	0.608067	5	5	0.650385	0.615874	1159	BACTERIA	c__Gammaproteobacteria	p__Proteobacteria	c__Gammaproteobacteria	p__Proteobacteria	FALSE	NA
bin_293	0.615258	0.608067	5	5	0.628581	0.585668	203	BACTERIA	c__Gammaproteobacteria	p__Proteobacteria	c__Gammaproteobacteria	p__Proteobacteria	FALSE	NA
bin_293	0.615258	0.608067	5	5	0.615258	0.608067	NA	BACTERIA	c__Gammaproteobacteria	p__Proteobacteria	c__Gammaproteobacteria	p__Proteobacteria	FALSE	NA
bin_294	0.604965	0.688054	3	5	0.649186	0.58953	1773	BACTERIA	c__Gammaproteobacteria	p__Proteobacteria	c__Gammaproteobacteria	p__Proteobacteria	FALSE	NA
bin_294	0.604965	0.688054	3	5	0.675047	0.764188	194	BACTERIA	c__Gammaproteobacteria	p__Proteobacteria	c__Gammaproteobacteria	p__Proteobacteria	FALSE	NA
bin_294	0.604965	0.688054	3	5	0.529483	0.623405	44	BACTERIA	c__Gammaproteobacteria	p__Proteobacteria	c__Gammaproteobacteria	p__Proteobacteria	FALSE	NA
bin_294	0.604965	0.688054	3	5	0.604965	0.688054	NA	BACTERIA	c__Gammaproteobacteria	p__Proteobacteria	c__Gammaproteobacteria	p__Proteobacteria	FALSE	NA
bin_295	0.668955	0.0679361	1	7	0.706773	0.0634335	148	BACTERIA	c__Flavobacteriia	p__Bacteroidetes	Other	p__Bacteroidetes	FALSE	NA
bin_295	0.668955	0.0679361	1	7	0.668955	0.0679361	NA	BACTERIA	c__Flavobacteriia	p__Bacteroidetes	Other	p__Bacteroidetes	FALSE	NA
bin_299	0.656726	0.998861	6	4	0.663207	0.968358	409	BACTERIA	c__Betaproteobacteria	p__Proteobacteria	c__Betaproteobacteria	p__Proteobacteria	FALSE	NA
bin_299	0.656726	0.998861	6	4	0.669953	0.79215	179	BACTERIA	c__Betaproteobacteria	p__Proteobacteria	c__Betaproteobacteria	p__Proteobacteria	FALSE	NA
bin_299	0.656726	0.998861	6	4	0.627104	0.876364	191	BACTERIA	c__Betaproteobacteria	p__Proteobacteria	c__Betaproteobacteria	p__Proteobacteria	FALSE	NA
bin_299	0.656726	0.998861	6	4	0.529483	0.623405	41	BACTERIA	c__Betaproteobacteria	p__Proteobacteria	c__Betaproteobacteria	p__Proteobacteria	FALSE	NA
bin_299	0.656726	0.998861	6	4	0.740874	0.926812	156	BACTERIA	c__Betaproteobacteria	p__Proteobacteria	c__Betaproteobacteria	p__Proteobacteria	FALSE	NA
bin_299	0.656726	0.998861	6	4	0.638733	0.964052	73	BACTERIA	c__Betaproteobacteria	p__Proteobacteria	c__Betaproteobacteria	p__Proteobacteria	FALSE	NA
bin_299	0.656726	0.998861	6	4	0.656726	0.998861	NA	BACTERIA	c__Betaproteobacteria	p__Proteobacteria	c__Betaproteobacteria	p__Proteobacteria	FALSE	NA
bin_3	0.56221	0.356828	5	2	0.198637	0.584858	17	BACTERIA	c__Actinobacteria	p__Actinobacteria	c__Actinobacteria	p__Actinobacteria	FALSE	NA
bin_3	0.56221	0.356828	5	2	0.768858	0.307515	10	BACTERIA	c__Actinobacteria	p__Actinobacteria	c__Actinobacteria	p__Actinobacteria	FALSE	NA
bin_3	0.56221	0.356828	5	2	0.0445641	0.558114	84	BACTERIA	c__Actinobacteria	p__Actinobacteria	c__Actinobacteria	p__Actinobacteria	FALSE	NA
bin_3	0.56221	0.356828	5	2	0.801529	0.219814	20	BACTERIA	c__Actinobacteria	p__Actinobacteria	c__Actinobacteria	p__Actinobacteria	FALSE	NA
bin_3	0.56221	0.356828	5	2	0.746883	0.269899	16	BACTERIA	c__Actinobacteria	p__Actinobacteria	c__Actinobacteria	p__Actinobacteria	FALSE	NA
bin_3	0.56221	0.356828	5	2	0.56221	0.356828	NA	BACTERIA	c__Actinobacteria	p__Actinobacteria	c__Actinobacteria	p__Actinobacteria	FALSE	NA
bin_30	0.715191	0.830492	17	12	0.634669	0.876619	5	BACTERIA	c__Betaproteobacteria	p__Proteobacteria	c__Betaproteobacteria	p__Proteobacteria	FALSE	NA
bin_30	0.715191	0.830492	17	12	0.814714	0.740833	37	BACTERIA	c__Betaproteobacteria	p__Proteobacteria	c__Betaproteobacteria	p__Proteobacteria	FALSE	NA
bin_30	0.715191	0.830492	17	12	0.678606	0.840066	28	BACTERIA	c__Betaproteobacteria	p__Proteobacteria	c__Betaproteobacteria	p__Proteobacteria	FALSE	NA
bin_30	0.715191	0.830492	17	12	0.638733	0.964052	5	BACTERIA	c__Betaproteobacteria	p__Proteobacteria	c__Betaproteobacteria	p__Proteobacteria	FALSE	NA
bin_30	0.715191	0.830492	17	12	0.636427	0.802042	19	BACTERIA	c__Betaproteobacteria	p__Proteobacteria	c__Betaproteobacteria	p__Proteobacteria	FALSE	NA
bin_30	0.715191	0.830492	17	12	0.663207	0.968358	71	BACTERIA	c__Betaproteobacteria	p__Proteobacteria	c__Betaproteobacteria	p__Proteobacteria	FALSE	NA
bin_30	0.715191	0.830492	17	12	0.803358	0.378469	56	BACTERIA	c__Betaproteobacteria	p__Proteobacteria	c__Betaproteobacteria	p__Proteobacteria	FALSE	NA
bin_30	0.715191	0.830492	17	12	0.586569	0.930494	29	BACTERIA	c__Betaproteobacteria	p__Proteobacteria	c__Betaproteobacteria	p__Proteobacteria	FALSE	NA
bin_30	0.715191	0.830492	17	12	0.770437	0.763922	9	BACTERIA	c__Betaproteobacteria	p__Proteobacteria	c__Betaproteobacteria	p__Proteobacteria	FALSE	NA
bin_30	0.715191	0.830492	17	12	0.660855	0.837987	382	BACTERIA	c__Betaproteobacteria	p__Proteobacteria	c__Betaproteobacteria	p__Proteobacteria	FALSE	NA
bin_30	0.715191	0.830492	17	12	0.675047	0.764188	194	BACTERIA	c__Betaproteobacteria	p__Proteobacteria	c__Betaproteobacteria	p__Proteobacteria	FALSE	NA
bin_30	0.715191	0.830492	17	12	0.703077	0.515512	35	BACTERIA	c__Betaproteobacteria	p__Proteobacteria	c__Betaproteobacteria	p__Proteobacteria	FALSE	NA
bin_30	0.715191	0.830492	17	12	0.666233	0.897811	44	BACTERIA	c__Betaproteobacteria	p__Proteobacteria	c__Betaproteobacteria	p__Proteobacteria	FALSE	NA
bin_30	0.715191	0.830492	17	12	0.726222	0.786131	96	BACTERIA	c__Betaproteobacteria	p__Proteobacteria	c__Betaproteobacteria	p__Proteobacteria	FALSE	NA
bin_30	0.715191	0.830492	17	12	0.529483	0.623405	14	BACTERIA	c__Betaproteobacteria	p__Proteobacteria	c__Betaproteobacteria	p__Proteobacteria	FALSE	NA
bin_30	0.715191	0.830492	17	12	0.669953	0.79215	23	BACTERIA	c__Betaproteobacteria	p__Proteobacteria	c__Betaproteobacteria	p__Proteobacteria	FALSE	NA
bin_30	0.715191	0.830492	17	12	0.709773	0.777431	23	BACTERIA	c__Betaproteobacteria	p__Proteobacteria	c__Betaproteobacteria	p__Proteobacteria	FALSE	NA
bin_30	0.715191	0.830492	17	12	0.715191	0.830492	NA	BACTERIA	c__Betaproteobacteria	p__Proteobacteria	c__Betaproteobacteria	p__Proteobacteria	FALSE	NA
bin_300	0.672503	0.935359	13	4	0.7066	0.882815	104	BACTERIA	c__Betaproteobacteria	p__Proteobacteria	c__Betaproteobacteria	p__Proteobacteria	FALSE	NA
bin_300	0.672503	0.935359	13	4	0.669953	0.79215	35	BACTERIA	c__Betaproteobacteria	p__Proteobacteria	c__Betaproteobacteria	p__Proteobacteria	FALSE	NA
bin_300	0.672503	0.935359	13	4	0.586569	0.930494	175	BACTERIA	c__Betaproteobacteria	p__Proteobacteria	c__Betaproteobacteria	p__Proteobacteria	FALSE	NA
bin_300	0.672503	0.935359	13	4	0.638733	0.964052	57	BACTERIA	c__Betaproteobacteria	p__Proteobacteria	c__Betaproteobacteria	p__Proteobacteria	FALSE	NA
bin_300	0.672503	0.935359	13	4	0.627104	0.876364	128	BACTERIA	c__Betaproteobacteria	p__Proteobacteria	c__Betaproteobacteria	p__Proteobacteria	FALSE	NA
bin_300	0.672503	0.935359	13	4	0.709773	0.777431	21	BACTERIA	c__Betaproteobacteria	p__Proteobacteria	c__Betaproteobacteria	p__Proteobacteria	FALSE	NA
bin_300	0.672503	0.935359	13	4	0.624998	0.850262	162	BACTERIA	c__Betaproteobacteria	p__Proteobacteria	c__Betaproteobacteria	p__Proteobacteria	FALSE	NA
bin_300	0.672503	0.935359	13	4	0.675047	0.764188	25	BACTERIA	c__Betaproteobacteria	p__Proteobacteria	c__Betaproteobacteria	p__Proteobacteria	FALSE	NA
bin_300	0.672503	0.935359	13	4	0.740874	0.926812	104	BACTERIA	c__Betaproteobacteria	p__Proteobacteria	c__Betaproteobacteria	p__Proteobacteria	FALSE	NA
bin_300	0.672503	0.935359	13	4	0.663207	0.968358	333	BACTERIA	c__Betaproteobacteria	p__Proteobacteria	c__Betaproteobacteria	p__Proteobacteria	FALSE	NA
bin_300	0.672503	0.935359	13	4	0.529483	0.623405	49	BACTERIA	c__Betaproteobacteria	p__Proteobacteria	c__Betaproteobacteria	p__Proteobacteria	FALSE	NA
bin_300	0.672503	0.935359	13	4	0.660855	0.837987	10	BACTERIA	c__Betaproteobacteria	p__Proteobacteria	c__Betaproteobacteria	p__Proteobacteria	FALSE	NA
bin_300	0.672503	0.935359	13	4	0.666233	0.897811	63	BACTERIA	c__Betaproteobacteria	p__Proteobacteria	c__Betaproteobacteria	p__Proteobacteria	FALSE	NA
bin_300	0.672503	0.935359	13	4	0.672503	0.935359	NA	BACTERIA	c__Betaproteobacteria	p__Proteobacteria	c__Betaproteobacteria	p__Proteobacteria	FALSE	NA
bin_302	0.495438	0.753363	5	4	0.529483	0.623405	33	BACTERIA	c__Betaproteobacteria	p__Proteobacteria	c__Betaproteobacteria	p__Proteobacteria	FALSE	NA
bin_302	0.495438	0.753363	5	4	0.663207	0.968358	118	BACTERIA	c__Betaproteobacteria	p__Proteobacteria	c__Betaproteobacteria	p__Proteobacteria	FALSE	NA
bin_302	0.495438	0.753363	5	4	0.709773	0.777431	24	BACTERIA	c__Betaproteobacteria	p__Proteobacteria	c__Betaproteobacteria	p__Proteobacteria	FALSE	NA
bin_302	0.495438	0.753363	5	4	0.675047	0.764188	18	BACTERIA	c__Betaproteobacteria	p__Proteobacteria	c__Betaproteobacteria	p__Proteobacteria	FALSE	NA
bin_302	0.495438	0.753363	5	4	0.171723	0.668449	6	BACTERIA	c__Betaproteobacteria	p__Proteobacteria	c__Betaproteobacteria	p__Proteobacteria	FALSE	NA
bin_302	0.495438	0.753363	5	4	0.495438	0.753363	NA	BACTERIA	c__Betaproteobacteria	p__Proteobacteria	c__Betaproteobacteria	p__Proteobacteria	FALSE	NA
bin_306	0.0874414	0.662765	8	2	0.198637	0.584858	114	BACTERIA	c__Bacteroidia	p__Bacteroidetes	c__Bacteroidia	p__Bacteroidetes	FALSE	NA
bin_306	0.0874414	0.662765	8	2	0.0906281	0.586809	51	BACTERIA	c__Bacteroidia	p__Bacteroidetes	c__Bacteroidia	p__Bacteroidetes	FALSE	NA
bin_306	0.0874414	0.662765	8	2	0.121849	0.634751	38	BACTERIA	c__Bacteroidia	p__Bacteroidetes	c__Bacteroidia	p__Bacteroidetes	FALSE	NA
bin_306	0.0874414	0.662765	8	2	0.0902301	0.635005	67	BACTERIA	c__Bacteroidia	p__Bacteroidetes	c__Bacteroidia	p__Bacteroidetes	FALSE	NA
bin_306	0.0874414	0.662765	8	2	0.171723	0.668449	89	BACTERIA	c__Bacteroidia	p__Bacteroidetes	c__Bacteroidia	p__Bacteroidetes	FALSE	NA
bin_306	0.0874414	0.662765	8	2	0.159266	0.737312	58	BACTERIA	c__Bacteroidia	p__Bacteroidetes	c__Bacteroidia	p__Bacteroidetes	FALSE	NA
bin_306	0.0874414	0.662765	8	2	0.111577	0.656567	46	BACTERIA	c__Bacteroidia	p__Bacteroidetes	c__Bacteroidia	p__Bacteroidetes	FALSE	NA
bin_306	0.0874414	0.662765	8	2	0.0445641	0.558114	677	BACTERIA	c__Bacteroidia	p__Bacteroidetes	c__Bacteroidia	p__Bacteroidetes	FALSE	NA
bin_306	0.0874414	0.662765	8	2	0.0874414	0.662765	NA	BACTERIA	c__Bacteroidia	p__Bacteroidetes	c__Bacteroidia	p__Bacteroidetes	FALSE	NA
bin_307	0.948589	0.204379	2	1	0.88113	0.122357	36	BACTERIA	c__Gammaproteobacteria	p__Proteobacteria	c__Gammaproteobacteria	p__Proteobacteria	FALSE	NA
bin_307	0.948589	0.204379	2	1	0.893358	0.297379	505	BACTERIA	c__Gammaproteobacteria	p__Proteobacteria	c__Gammaproteobacteria	p__Proteobacteria	FALSE	NA
bin_307	0.948589	0.204379	2	1	0.948589	0.204379	NA	BACTERIA	c__Gammaproteobacteria	p__Proteobacteria	c__Gammaproteobacteria	p__Proteobacteria	FALSE	NA
bin_308	0.593728	0.777778	3	4	0.669953	0.79215	98	BACTERIA	c__Betaproteobacteria	p__Proteobacteria	c__Betaproteobacteria	p__Proteobacteria	FALSE	NA
bin_308	0.593728	0.777778	3	4	0.624998	0.850262	576	BACTERIA	c__Betaproteobacteria	p__Proteobacteria	c__Betaproteobacteria	p__Proteobacteria	FALSE	NA
bin_308	0.593728	0.777778	3	4	0.529483	0.623405	35	BACTERIA	c__Betaproteobacteria	p__Proteobacteria	c__Betaproteobacteria	p__Proteobacteria	FALSE	NA
bin_308	0.593728	0.777778	3	4	0.593728	0.777778	NA	BACTERIA	c__Betaproteobacteria	p__Proteobacteria	c__Betaproteobacteria	p__Proteobacteria	FALSE	NA
bin_31	0.795235	0.453595	4	1	0.837236	0.258098	16	BACTERIA	c__Actinobacteria	p__Actinobacteria	c__Actinobacteria	p__Actinobacteria	FALSE	NA
bin_31	0.795235	0.453595	4	1	0.660855	0.837987	6	BACTERIA	c__Actinobacteria	p__Actinobacteria	c__Actinobacteria	p__Actinobacteria	FALSE	NA
bin_31	0.795235	0.453595	4	1	0.893358	0.297379	20	BACTERIA	c__Actinobacteria	p__Actinobacteria	c__Actinobacteria	p__Actinobacteria	FALSE	NA
bin_31	0.795235	0.453595	4	1	0.703077	0.515512	20	BACTERIA	c__Actinobacteria	p__Actinobacteria	c__Actinobacteria	p__Actinobacteria	FALSE	NA
bin_31	0.795235	0.453595	4	1	0.795235	0.453595	NA	BACTERIA	c__Actinobacteria	p__Actinobacteria	c__Actinobacteria	p__Actinobacteria	FALSE	NA
bin_310	0.549554	0.803253	1	4	0.529483	0.623405	94	BACTERIA	c__Betaproteobacteria	p__Proteobacteria	c__Betaproteobacteria	p__Proteobacteria	FALSE	NA
bin_310	0.549554	0.803253	1	4	0.549554	0.803253	NA	BACTERIA	c__Betaproteobacteria	p__Proteobacteria	c__Betaproteobacteria	p__Proteobacteria	FALSE	NA
bin_311	0.935454	0.210583	5	1	0.851462	0.190404	89	BACTERIA	c__Gammaproteobacteria	p__Proteobacteria	c__Gammaproteobacteria	p__Proteobacteria	FALSE	NA
bin_311	0.935454	0.210583	5	1	0.893358	0.297379	402	BACTERIA	c__Gammaproteobacteria	p__Proteobacteria	c__Gammaproteobacteria	p__Proteobacteria	FALSE	NA
bin_311	0.935454	0.210583	5	1	0.798724	0.133093	1076	BACTERIA	c__Gammaproteobacteria	p__Proteobacteria	c__Gammaproteobacteria	p__Proteobacteria	FALSE	NA
bin_311	0.935454	0.210583	5	1	0.917581	0.319294	521	BACTERIA	c__Gammaproteobacteria	p__Proteobacteria	c__Gammaproteobacteria	p__Proteobacteria	FALSE	NA
bin_311	0.935454	0.210583	5	1	0.870621	0.233239	1881	BACTERIA	c__Gammaproteobacteria	p__Proteobacteria	c__Gammaproteobacteria	p__Proteobacteria	FALSE	NA
bin_311	0.935454	0.210583	5	1	0.935454	0.210583	NA	BACTERIA	c__Gammaproteobacteria	p__Proteobacteria	c__Gammaproteobacteria	p__Proteobacteria	FALSE	NA
bin_313	0.498267	0.284187	4	2	0.0445641	0.558114	125	BACTERIA	c__Epsilonproteobacteria	p__Proteobacteria	Other	p__Proteobacteria	FALSE	NA
bin_313	0.498267	0.284187	4	2	0.774246	0.132814	47	BACTERIA	c__Epsilonproteobacteria	p__Proteobacteria	Other	p__Proteobacteria	FALSE	NA
bin_313	0.498267	0.284187	4	2	0.781858	0.0785395	9	BACTERIA	c__Epsilonproteobacteria	p__Proteobacteria	Other	p__Proteobacteria	FALSE	NA
bin_313	0.498267	0.284187	4	2	0.675047	0.764188	8	BACTERIA	c__Epsilonproteobacteria	p__Proteobacteria	Other	p__Proteobacteria	FALSE	NA
bin_313	0.498267	0.284187	4	2	0.498267	0.284187	NA	BACTERIA	c__Epsilonproteobacteria	p__Proteobacteria	Other	p__Proteobacteria	FALSE	NA
bin_317	0.600081	0.531889	4	9	0.69994	0.454927	1147	BACTERIA	c__Gammaproteobacteria	p__Proteobacteria	c__Gammaproteobacteria	p__Proteobacteria	FALSE	NA
bin_317	0.600081	0.531889	4	9	0.529483	0.623405	19	BACTERIA	c__Gammaproteobacteria	p__Proteobacteria	c__Gammaproteobacteria	p__Proteobacteria	FALSE	NA
bin_317	0.600081	0.531889	4	9	0.675047	0.764188	65	BACTERIA	c__Gammaproteobacteria	p__Proteobacteria	c__Gammaproteobacteria	p__Proteobacteria	FALSE	NA
bin_317	0.600081	0.531889	4	9	0.675968	0.492632	60	BACTERIA	c__Gammaproteobacteria	p__Proteobacteria	c__Gammaproteobacteria	p__Proteobacteria	FALSE	NA
bin_317	0.600081	0.531889	4	9	0.600081	0.531889	NA	BACTERIA	c__Gammaproteobacteria	p__Proteobacteria	c__Gammaproteobacteria	p__Proteobacteria	FALSE	NA
bin_318	0.644616	0.643807	4	5	0.650385	0.615874	290	BACTERIA	c__Gammaproteobacteria	p__Proteobacteria	c__Gammaproteobacteria	p__Proteobacteria	FALSE	NA
bin_318	0.644616	0.643807	4	5	0.529483	0.623405	6	BACTERIA	c__Gammaproteobacteria	p__Proteobacteria	c__Gammaproteobacteria	p__Proteobacteria	FALSE	NA
bin_318	0.644616	0.643807	4	5	0.649186	0.58953	132	BACTERIA	c__Gammaproteobacteria	p__Proteobacteria	c__Gammaproteobacteria	p__Proteobacteria	FALSE	NA
bin_318	0.644616	0.643807	4	5	0.695619	0.574172	71	BACTERIA	c__Gammaproteobacteria	p__Proteobacteria	c__Gammaproteobacteria	p__Proteobacteria	FALSE	NA
bin_318	0.644616	0.643807	4	5	0.644616	0.643807	NA	BACTERIA	c__Gammaproteobacteria	p__Proteobacteria	c__Gammaproteobacteria	p__Proteobacteria	FALSE	NA
bin_32	0.791095	0.492642	2	10	0.837938	0.431229	207	BACTERIA	c__Gammaproteobacteria	p__Proteobacteria	c__Gammaproteobacteria	p__Proteobacteria	FALSE	NA
bin_32	0.791095	0.492642	2	10	0.742956	0.48225	117	BACTERIA	c__Gammaproteobacteria	p__Proteobacteria	c__Gammaproteobacteria	p__Proteobacteria	FALSE	NA
bin_32	0.791095	0.492642	2	10	0.791095	0.492642	NA	BACTERIA	c__Gammaproteobacteria	p__Proteobacteria	c__Gammaproteobacteria	p__Proteobacteria	FALSE	NA
bin_321	0.637638	0.751628	4	1	0.917581	0.319294	617	BACTERIA	c__Betaproteobacteria	p__Proteobacteria	c__Betaproteobacteria	p__Proteobacteria	FALSE	NA
bin_321	0.637638	0.751628	4	1	0.675047	0.764188	306	BACTERIA	c__Betaproteobacteria	p__Proteobacteria	c__Betaproteobacteria	p__Proteobacteria	FALSE	NA
bin_321	0.637638	0.751628	4	1	0.529483	0.623405	22	BACTERIA	c__Betaproteobacteria	p__Proteobacteria	c__Betaproteobacteria	p__Proteobacteria	FALSE	NA
bin_321	0.637638	0.751628	4	1	0.669953	0.79215	177	BACTERIA	c__Betaproteobacteria	p__Proteobacteria	c__Betaproteobacteria	p__Proteobacteria	FALSE	NA
bin_321	0.637638	0.751628	4	1	0.637638	0.751628	NA	BACTERIA	c__Betaproteobacteria	p__Proteobacteria	c__Betaproteobacteria	p__Proteobacteria	FALSE	NA
bin_322	0.606843	0.74638	6	4	0.675047	0.764188	75	BACTERIA	c__Betaproteobacteria	p__Proteobacteria	c__Betaproteobacteria	p__Proteobacteria	FALSE	NA
bin_322	0.606843	0.74638	6	4	0.660855	0.837987	23	BACTERIA	c__Betaproteobacteria	p__Proteobacteria	c__Betaproteobacteria	p__Proteobacteria	FALSE	NA
bin_322	0.606843	0.74638	6	4	0.663207	0.968358	806	BACTERIA	c__Betaproteobacteria	p__Proteobacteria	c__Betaproteobacteria	p__Proteobacteria	FALSE	NA
bin_322	0.606843	0.74638	6	4	0.529483	0.623405	15	BACTERIA	c__Betaproteobacteria	p__Proteobacteria	c__Betaproteobacteria	p__Proteobacteria	FALSE	NA
bin_322	0.606843	0.74638	6	4	0.649186	0.58953	395	BACTERIA	c__Betaproteobacteria	p__Proteobacteria	c__Betaproteobacteria	p__Proteobacteria	FALSE	NA
bin_322	0.606843	0.74638	6	4	0.726222	0.786131	208	BACTERIA	c__Betaproteobacteria	p__Proteobacteria	c__Betaproteobacteria	p__Proteobacteria	FALSE	NA
bin_322	0.606843	0.74638	6	4	0.606843	0.74638	NA	BACTERIA	c__Betaproteobacteria	p__Proteobacteria	c__Betaproteobacteria	p__Proteobacteria	FALSE	NA
bin_324	0.715915	0.482985	4	6	0.529483	0.623405	14	BACTERIA	c__Betaproteobacteria	p__Proteobacteria	c__Betaproteobacteria	p__Proteobacteria	FALSE	NA
bin_324	0.715915	0.482985	4	6	0.770437	0.763922	43	BACTERIA	c__Betaproteobacteria	p__Proteobacteria	c__Betaproteobacteria	p__Proteobacteria	FALSE	NA
bin_324	0.715915	0.482985	4	6	0.650734	0.326027	1921	BACTERIA	c__Betaproteobacteria	p__Proteobacteria	c__Betaproteobacteria	p__Proteobacteria	FALSE	NA
bin_324	0.715915	0.482985	4	6	0.7157	0.559407	426	BACTERIA	c__Betaproteobacteria	p__Proteobacteria	c__Betaproteobacteria	p__Proteobacteria	FALSE	NA
bin_324	0.715915	0.482985	4	6	0.715915	0.482985	NA	BACTERIA	c__Betaproteobacteria	p__Proteobacteria	c__Betaproteobacteria	p__Proteobacteria	FALSE	NA
bin_327	0.701174	0.0193196	1	7	0.706773	0.0634335	698	BACTERIA	c__Flavobacteriia	p__Bacteroidetes	Other	p__Bacteroidetes	FALSE	NA
bin_327	0.701174	0.0193196	1	7	0.701174	0.0193196	NA	BACTERIA	c__Flavobacteriia	p__Bacteroidetes	Other	p__Bacteroidetes	FALSE	NA
bin_328	0.0976179	0.61278	8	2	0.171723	0.668449	115	BACTERIA	c__Bacteroidia	p__Bacteroidetes	c__Bacteroidia	p__Bacteroidetes	FALSE	NA
bin_328	0.0976179	0.61278	8	2	0.0902301	0.635005	418	BACTERIA	c__Bacteroidia	p__Bacteroidetes	c__Bacteroidia	p__Bacteroidetes	FALSE	NA
bin_328	0.0976179	0.61278	8	2	0.0445641	0.558114	401	BACTERIA	c__Bacteroidia	p__Bacteroidetes	c__Bacteroidia	p__Bacteroidetes	FALSE	NA
bin_328	0.0976179	0.61278	8	2	0.198637	0.584858	159	BACTERIA	c__Bacteroidia	p__Bacteroidetes	c__Bacteroidia	p__Bacteroidetes	FALSE	NA
bin_328	0.0976179	0.61278	8	2	0.477392	0.365418	151	BACTERIA	c__Bacteroidia	p__Bacteroidetes	c__Bacteroidia	p__Bacteroidetes	FALSE	NA
bin_328	0.0976179	0.61278	8	2	0.121849	0.634751	125	BACTERIA	c__Bacteroidia	p__Bacteroidetes	c__Bacteroidia	p__Bacteroidetes	FALSE	NA
bin_328	0.0976179	0.61278	8	2	0.0582407	0.662793	82	BACTERIA	c__Bacteroidia	p__Bacteroidetes	c__Bacteroidia	p__Bacteroidetes	FALSE	NA
bin_328	0.0976179	0.61278	8	2	0.111577	0.656567	148	BACTERIA	c__Bacteroidia	p__Bacteroidetes	c__Bacteroidia	p__Bacteroidetes	FALSE	NA
bin_328	0.0976179	0.61278	8	2	0.0976179	0.61278	NA	BACTERIA	c__Bacteroidia	p__Bacteroidetes	c__Bacteroidia	p__Bacteroidetes	FALSE	NA
bin_329	0.700691	0.330637	1	1	0.72569	0.307621	9	BACTERIA	c__Epsilonproteobacteria	p__Proteobacteria	Other	p__Proteobacteria	FALSE	NA
bin_329	0.700691	0.330637	1	1	0.700691	0.330637	NA	BACTERIA	c__Epsilonproteobacteria	p__Proteobacteria	Other	p__Proteobacteria	FALSE	NA
bin_33	0.106262	0.601366	6	2	0.0623186	0.589589	228	BACTERIA	c__Bacteroidia	p__Bacteroidetes	c__Bacteroidia	p__Bacteroidetes	FALSE	NA
bin_33	0.106262	0.601366	6	2	0.198637	0.584858	410	BACTERIA	c__Bacteroidia	p__Bacteroidetes	c__Bacteroidia	p__Bacteroidetes	FALSE	NA
bin_33	0.106262	0.601366	6	2	0.0906281	0.586809	30	BACTERIA	c__Bacteroidia	p__Bacteroidetes	c__Bacteroidia	p__Bacteroidetes	FALSE	NA
bin_33	0.106262	0.601366	6	2	0.0445641	0.558114	1670	BACTERIA	c__Bacteroidia	p__Bacteroidetes	c__Bacteroidia	p__Bacteroidetes	FALSE	NA
bin_33	0.106262	0.601366	6	2	0.171723	0.668449	223	BACTERIA	c__Bacteroidia	p__Bacteroidetes	c__Bacteroidia	p__Bacteroidetes	FALSE	NA
bin_33	0.106262	0.601366	6	2	0.121849	0.634751	461	BACTERIA	c__Bacteroidia	p__Bacteroidetes	c__Bacteroidia	p__Bacteroidetes	FALSE	NA
bin_33	0.106262	0.601366	6	2	0.106262	0.601366	NA	BACTERIA	c__Bacteroidia	p__Bacteroidetes	c__Bacteroidia	p__Bacteroidetes	FALSE	NA
bin_330	0.695372	0.465704	9	9	0.7533	0.435156	61	BACTERIA	c__Gammaproteobacteria	p__Proteobacteria	c__Gammaproteobacteria	p__Proteobacteria	FALSE	NA
bin_330	0.695372	0.465704	9	9	0.710807	0.447182	461	BACTERIA	c__Gammaproteobacteria	p__Proteobacteria	c__Gammaproteobacteria	p__Proteobacteria	FALSE	NA
bin_330	0.695372	0.465704	9	9	0.669814	0.468296	879	BACTERIA	c__Gammaproteobacteria	p__Proteobacteria	c__Gammaproteobacteria	p__Proteobacteria	FALSE	NA
bin_330	0.695372	0.465704	9	9	0.674099	0.434645	24	BACTERIA	c__Gammaproteobacteria	p__Proteobacteria	c__Gammaproteobacteria	p__Proteobacteria	FALSE	NA
bin_330	0.695372	0.465704	9	9	0.814714	0.740833	123	BACTERIA	c__Gammaproteobacteria	p__Proteobacteria	c__Gammaproteobacteria	p__Proteobacteria	FALSE	NA
bin_330	0.695372	0.465704	9	9	0.529483	0.623405	33	BACTERIA	c__Gammaproteobacteria	p__Proteobacteria	c__Gammaproteobacteria	p__Proteobacteria	FALSE	NA
bin_330	0.695372	0.465704	9	9	0.675968	0.492632	100	BACTERIA	c__Gammaproteobacteria	p__Proteobacteria	c__Gammaproteobacteria	p__Proteobacteria	FALSE	NA
bin_330	0.695372	0.465704	9	9	0.689399	0.5647	357	BACTERIA	c__Gammaproteobacteria	p__Proteobacteria	c__Gammaproteobacteria	p__Proteobacteria	FALSE	NA
bin_330	0.695372	0.465704	9	9	0.69994	0.454927	829	BACTERIA	c__Gammaproteobacteria	p__Proteobacteria	c__Gammaproteobacteria	p__Proteobacteria	FALSE	NA
bin_330	0.695372	0.465704	9	9	0.695372	0.465704	NA	BACTERIA	c__Gammaproteobacteria	p__Proteobacteria	c__Gammaproteobacteria	p__Proteobacteria	FALSE	NA
bin_331	0.611705	0.808092	3	4	0.636427	0.802042	397	BACTERIA	c__Betaproteobacteria	p__Proteobacteria	c__Betaproteobacteria	p__Proteobacteria	FALSE	NA
bin_331	0.611705	0.808092	3	4	0.678606	0.840066	672	BACTERIA	c__Betaproteobacteria	p__Proteobacteria	c__Betaproteobacteria	p__Proteobacteria	FALSE	NA
bin_331	0.611705	0.808092	3	4	0.529483	0.623405	21	BACTERIA	c__Betaproteobacteria	p__Proteobacteria	c__Betaproteobacteria	p__Proteobacteria	FALSE	NA
bin_331	0.611705	0.808092	3	4	0.611705	0.808092	NA	BACTERIA	c__Betaproteobacteria	p__Proteobacteria	c__Betaproteobacteria	p__Proteobacteria	FALSE	NA
bin_332	0.219922	0.721419	1	2	0.171723	0.668449	101	BACTERIA	c__Bacteroidia	p__Bacteroidetes	c__Bacteroidia	p__Bacteroidetes	FALSE	NA
bin_332	0.219922	0.721419	1	2	0.219922	0.721419	NA	BACTERIA	c__Bacteroidia	p__Bacteroidetes	c__Bacteroidia	p__Bacteroidetes	FALSE	NA
bin_335	0.58004	0.617135	5	9	0.689399	0.5647	1381	BACTERIA	c__Betaproteobacteria	p__Proteobacteria	c__Betaproteobacteria	p__Proteobacteria	FALSE	NA
bin_335	0.58004	0.617135	5	9	0.675047	0.764188	96	BACTERIA	c__Betaproteobacteria	p__Proteobacteria	c__Betaproteobacteria	p__Proteobacteria	FALSE	NA
bin_335	0.58004	0.617135	5	9	0.669814	0.468296	463	BACTERIA	c__Betaproteobacteria	p__Proteobacteria	c__Betaproteobacteria	p__Proteobacteria	FALSE	NA
bin_335	0.58004	0.617135	5	9	0.529483	0.623405	104	BACTERIA	c__Betaproteobacteria	p__Proteobacteria	c__Betaproteobacteria	p__Proteobacteria	FALSE	NA
bin_335	0.58004	0.617135	5	9	0.66158	0.631126	163	BACTERIA	c__Betaproteobacteria	p__Proteobacteria	c__Betaproteobacteria	p__Proteobacteria	FALSE	NA
bin_335	0.58004	0.617135	5	9	0.58004	0.617135	NA	BACTERIA	c__Betaproteobacteria	p__Proteobacteria	c__Betaproteobacteria	p__Proteobacteria	FALSE	NA
bin_336	0.483996	0.330149	1	8	0.477392	0.365418	1059	BACTERIA	c__Clostridia	p__Firmicutes	c__Clostridia	p__Firmicutes	FALSE	NA
bin_336	0.483996	0.330149	1	8	0.483996	0.330149	NA	BACTERIA	c__Clostridia	p__Firmicutes	c__Clostridia	p__Firmicutes	FALSE	NA
bin_337	0.624633	0.785154	1	4	0.669953	0.79215	168	BACTERIA	c__Betaproteobacteria	p__Proteobacteria	c__Betaproteobacteria	p__Proteobacteria	FALSE	NA
bin_337	0.624633	0.785154	1	4	0.624633	0.785154	NA	BACTERIA	c__Betaproteobacteria	p__Proteobacteria	c__Betaproteobacteria	p__Proteobacteria	FALSE	NA
bin_338	0.651781	0.668812	2	5	0.675047	0.764188	510	BACTERIA	c__Gammaproteobacteria	p__Proteobacteria	c__Gammaproteobacteria	p__Proteobacteria	FALSE	NA
bin_338	0.651781	0.668812	2	5	0.529483	0.623405	58	BACTERIA	c__Gammaproteobacteria	p__Proteobacteria	c__Gammaproteobacteria	p__Proteobacteria	FALSE	NA
bin_338	0.651781	0.668812	2	5	0.651781	0.668812	NA	BACTERIA	c__Gammaproteobacteria	p__Proteobacteria	c__Gammaproteobacteria	p__Proteobacteria	FALSE	NA
bin_339	0.729764	0.472818	11	9	0.689399	0.5647	518	BACTERIA	c__Gammaproteobacteria	p__Proteobacteria	c__Gammaproteobacteria	p__Proteobacteria	FALSE	NA
bin_339	0.729764	0.472818	11	9	0.710807	0.447182	4455	BACTERIA	c__Gammaproteobacteria	p__Proteobacteria	c__Gammaproteobacteria	p__Proteobacteria	FALSE	NA
bin_339	0.729764	0.472818	11	9	0.814714	0.740833	120	BACTERIA	c__Gammaproteobacteria	p__Proteobacteria	c__Gammaproteobacteria	p__Proteobacteria	FALSE	NA
bin_339	0.729764	0.472818	11	9	0.628581	0.585668	91	BACTERIA	c__Gammaproteobacteria	p__Proteobacteria	c__Gammaproteobacteria	p__Proteobacteria	FALSE	NA
bin_339	0.729764	0.472818	11	9	0.674099	0.434645	13	BACTERIA	c__Gammaproteobacteria	p__Proteobacteria	c__Gammaproteobacteria	p__Proteobacteria	FALSE	NA
bin_339	0.729764	0.472818	11	9	0.669814	0.468296	3224	BACTERIA	c__Gammaproteobacteria	p__Proteobacteria	c__Gammaproteobacteria	p__Proteobacteria	FALSE	NA
bin_339	0.729764	0.472818	11	9	0.742956	0.48225	144	BACTERIA	c__Gammaproteobacteria	p__Proteobacteria	c__Gammaproteobacteria	p__Proteobacteria	FALSE	NA
bin_339	0.729764	0.472818	11	9	0.7533	0.435156	61	BACTERIA	c__Gammaproteobacteria	p__Proteobacteria	c__Gammaproteobacteria	p__Proteobacteria	FALSE	NA
bin_339	0.729764	0.472818	11	9	0.675047	0.764188	20	BACTERIA	c__Gammaproteobacteria	p__Proteobacteria	c__Gammaproteobacteria	p__Proteobacteria	FALSE	NA
bin_339	0.729764	0.472818	11	9	0.675968	0.492632	56	BACTERIA	c__Gammaproteobacteria	p__Proteobacteria	c__Gammaproteobacteria	p__Proteobacteria	FALSE	NA
bin_339	0.729764	0.472818	11	9	0.69994	0.454927	808	BACTERIA	c__Gammaproteobacteria	p__Proteobacteria	c__Gammaproteobacteria	p__Proteobacteria	FALSE	NA
bin_339	0.729764	0.472818	11	9	0.729764	0.472818	NA	BACTERIA	c__Gammaproteobacteria	p__Proteobacteria	c__Gammaproteobacteria	p__Proteobacteria	FALSE	NA
bin_34	0.0449766	0.606347	9	2	0.0906281	0.586809	95	BACTERIA	c__Bacteroidia	p__Bacteroidetes	c__Bacteroidia	p__Bacteroidetes	FALSE	NA
bin_34	0.0449766	0.606347	9	2	0.159266	0.737312	15	BACTERIA	c__Bacteroidia	p__Bacteroidetes	c__Bacteroidia	p__Bacteroidetes	FALSE	NA
bin_34	0.0449766	0.606347	9	2	0.0623186	0.589589	83	BACTERIA	c__Bacteroidia	p__Bacteroidetes	c__Bacteroidia	p__Bacteroidetes	FALSE	NA
bin_34	0.0449766	0.606347	9	2	0.0582407	0.662793	6	BACTERIA	c__Bacteroidia	p__Bacteroidetes	c__Bacteroidia	p__Bacteroidetes	FALSE	NA
bin_34	0.0449766	0.606347	9	2	0.121849	0.634751	44	BACTERIA	c__Bacteroidia	p__Bacteroidetes	c__Bacteroidia	p__Bacteroidetes	FALSE	NA
bin_34	0.0449766	0.606347	9	2	0.198637	0.584858	199	BACTERIA	c__Bacteroidia	p__Bacteroidetes	c__Bacteroidia	p__Bacteroidetes	FALSE	NA
bin_34	0.0449766	0.606347	9	2	0.0983256	0.487174	57	BACTERIA	c__Bacteroidia	p__Bacteroidetes	c__Bacteroidia	p__Bacteroidetes	FALSE	NA
bin_34	0.0449766	0.606347	9	2	0.171723	0.668449	166	BACTERIA	c__Bacteroidia	p__Bacteroidetes	c__Bacteroidia	p__Bacteroidetes	FALSE	NA
bin_34	0.0449766	0.606347	9	2	0.0445641	0.558114	815	BACTERIA	c__Bacteroidia	p__Bacteroidetes	c__Bacteroidia	p__Bacteroidetes	FALSE	NA
bin_34	0.0449766	0.606347	9	2	0.0449766	0.606347	NA	BACTERIA	c__Bacteroidia	p__Bacteroidetes	c__Bacteroidia	p__Bacteroidetes	FALSE	NA
bin_340	0.215608	0.696891	1	2	0.171723	0.668449	217	BACTERIA	c__Bacteroidia	p__Bacteroidetes	c__Bacteroidia	p__Bacteroidetes	FALSE	NA
bin_340	0.215608	0.696891	1	2	0.215608	0.696891	NA	BACTERIA	c__Bacteroidia	p__Bacteroidetes	c__Bacteroidia	p__Bacteroidetes	FALSE	NA
bin_342	0.654036	0.797699	5	4	0.529483	0.623405	22	BACTERIA	c__Betaproteobacteria	p__Proteobacteria	c__Betaproteobacteria	p__Proteobacteria	FALSE	NA
bin_342	0.654036	0.797699	5	4	0.663207	0.968358	578	BACTERIA	c__Betaproteobacteria	p__Proteobacteria	c__Betaproteobacteria	p__Proteobacteria	FALSE	NA
bin_342	0.654036	0.797699	5	4	0.726222	0.786131	182	BACTERIA	c__Betaproteobacteria	p__Proteobacteria	c__Betaproteobacteria	p__Proteobacteria	FALSE	NA
bin_342	0.654036	0.797699	5	4	0.644251	0.867998	156	BACTERIA	c__Betaproteobacteria	p__Proteobacteria	c__Betaproteobacteria	p__Proteobacteria	FALSE	NA
bin_342	0.654036	0.797699	5	4	0.675047	0.764188	130	BACTERIA	c__Betaproteobacteria	p__Proteobacteria	c__Betaproteobacteria	p__Proteobacteria	FALSE	NA
bin_342	0.654036	0.797699	5	4	0.654036	0.797699	NA	BACTERIA	c__Betaproteobacteria	p__Proteobacteria	c__Betaproteobacteria	p__Proteobacteria	FALSE	NA
bin_343	0.916127	0.224331	12	1	0.846829	0.222054	121	BACTERIA	c__Gammaproteobacteria	p__Proteobacteria	c__Gammaproteobacteria	p__Proteobacteria	FALSE	NA
bin_343	0.916127	0.224331	12	1	0.88113	0.122357	11	BACTERIA	c__Gammaproteobacteria	p__Proteobacteria	c__Gammaproteobacteria	p__Proteobacteria	FALSE	NA
bin_343	0.916127	0.224331	12	1	0.893358	0.297379	96	BACTERIA	c__Gammaproteobacteria	p__Proteobacteria	c__Gammaproteobacteria	p__Proteobacteria	FALSE	NA
bin_343	0.916127	0.224331	12	1	0.846345	0.256821	33	BACTERIA	c__Gammaproteobacteria	p__Proteobacteria	c__Gammaproteobacteria	p__Proteobacteria	FALSE	NA
bin_343	0.916127	0.224331	12	1	0.768858	0.307515	298	BACTERIA	c__Gammaproteobacteria	p__Proteobacteria	c__Gammaproteobacteria	p__Proteobacteria	FALSE	NA
bin_343	0.916127	0.224331	12	1	0.917581	0.319294	384	BACTERIA	c__Gammaproteobacteria	p__Proteobacteria	c__Gammaproteobacteria	p__Proteobacteria	FALSE	NA
bin_343	0.916127	0.224331	12	1	0.851462	0.190404	32	BACTERIA	c__Gammaproteobacteria	p__Proteobacteria	c__Gammaproteobacteria	p__Proteobacteria	FALSE	NA
bin_343	0.916127	0.224331	12	1	0.787274	0.186047	272	BACTERIA	c__Gammaproteobacteria	p__Proteobacteria	c__Gammaproteobacteria	p__Proteobacteria	FALSE	NA
bin_343	0.916127	0.224331	12	1	0.774246	0.132814	133	BACTERIA	c__Gammaproteobacteria	p__Proteobacteria	c__Gammaproteobacteria	p__Proteobacteria	FALSE	NA
bin_343	0.916127	0.224331	12	1	0.781858	0.0785395	35	BACTERIA	c__Gammaproteobacteria	p__Proteobacteria	c__Gammaproteobacteria	p__Proteobacteria	FALSE	NA
bin_343	0.916127	0.224331	12	1	0.746883	0.269899	618	BACTERIA	c__Gammaproteobacteria	p__Proteobacteria	c__Gammaproteobacteria	p__Proteobacteria	FALSE	NA
bin_343	0.916127	0.224331	12	1	0.529483	0.623405	96	BACTERIA	c__Gammaproteobacteria	p__Proteobacteria	c__Gammaproteobacteria	p__Proteobacteria	FALSE	NA
bin_343	0.916127	0.224331	12	1	0.916127	0.224331	NA	BACTERIA	c__Gammaproteobacteria	p__Proteobacteria	c__Gammaproteobacteria	p__Proteobacteria	FALSE	NA
bin_344	0.65577	0.917595	7	4	0.669953	0.79215	136	BACTERIA	c__Betaproteobacteria	p__Proteobacteria	c__Betaproteobacteria	p__Proteobacteria	FALSE	NA
bin_344	0.65577	0.917595	7	4	0.675047	0.764188	24	BACTERIA	c__Betaproteobacteria	p__Proteobacteria	c__Betaproteobacteria	p__Proteobacteria	FALSE	NA
bin_344	0.65577	0.917595	7	4	0.663207	0.968358	112	BACTERIA	c__Betaproteobacteria	p__Proteobacteria	c__Betaproteobacteria	p__Proteobacteria	FALSE	NA
bin_344	0.65577	0.917595	7	4	0.666233	0.897811	117	BACTERIA	c__Betaproteobacteria	p__Proteobacteria	c__Betaproteobacteria	p__Proteobacteria	FALSE	NA
bin_344	0.65577	0.917595	7	4	0.678606	0.840066	131	BACTERIA	c__Betaproteobacteria	p__Proteobacteria	c__Betaproteobacteria	p__Proteobacteria	FALSE	NA
bin_344	0.65577	0.917595	7	4	0.638733	0.964052	40	BACTERIA	c__Betaproteobacteria	p__Proteobacteria	c__Betaproteobacteria	p__Proteobacteria	FALSE	NA
bin_344	0.65577	0.917595	7	4	0.529483	0.623405	31	BACTERIA	c__Betaproteobacteria	p__Proteobacteria	c__Betaproteobacteria	p__Proteobacteria	FALSE	NA
bin_344	0.65577	0.917595	7	4	0.65577	0.917595	NA	BACTERIA	c__Betaproteobacteria	p__Proteobacteria	c__Betaproteobacteria	p__Proteobacteria	FALSE	NA
bin_345	0.658874	0.452556	6	9	0.674099	0.434645	456	BACTERIA	c__Gammaproteobacteria	p__Proteobacteria	c__Gammaproteobacteria	p__Proteobacteria	FALSE	NA
bin_345	0.658874	0.452556	6	9	0.675968	0.492632	220	BACTERIA	c__Gammaproteobacteria	p__Proteobacteria	c__Gammaproteobacteria	p__Proteobacteria	FALSE	NA
bin_345	0.658874	0.452556	6	9	0.66279	0.44494	2714	BACTERIA	c__Gammaproteobacteria	p__Proteobacteria	c__Gammaproteobacteria	p__Proteobacteria	FALSE	NA
bin_345	0.658874	0.452556	6	9	0.69994	0.454927	2464	BACTERIA	c__Gammaproteobacteria	p__Proteobacteria	c__Gammaproteobacteria	p__Proteobacteria	FALSE	NA
bin_345	0.658874	0.452556	6	9	0.669814	0.468296	671	BACTERIA	c__Gammaproteobacteria	p__Proteobacteria	c__Gammaproteobacteria	p__Proteobacteria	FALSE	NA
bin_345	0.658874	0.452556	6	9	0.649186	0.58953	1281	BACTERIA	c__Gammaproteobacteria	p__Proteobacteria	c__Gammaproteobacteria	p__Proteobacteria	FALSE	NA
bin_345	0.658874	0.452556	6	9	0.658874	0.452556	NA	BACTERIA	c__Gammaproteobacteria	p__Proteobacteria	c__Gammaproteobacteria	p__Proteobacteria	FALSE	NA
bin_346	0.602832	0.461209	1	9	0.675968	0.492632	89	BACTERIA	c__Gammaproteobacteria	p__Proteobacteria	c__Gammaproteobacteria	p__Proteobacteria	FALSE	NA
bin_346	0.602832	0.461209	1	9	0.602832	0.461209	NA	BACTERIA	c__Gammaproteobacteria	p__Proteobacteria	c__Gammaproteobacteria	p__Proteobacteria	FALSE	NA
bin_348	0.659927	0.859469	5	4	0.529483	0.623405	61	BACTERIA	c__Betaproteobacteria	p__Proteobacteria	c__Betaproteobacteria	p__Proteobacteria	FALSE	NA
bin_348	0.659927	0.859469	5	4	0.7066	0.882815	480	BACTERIA	c__Betaproteobacteria	p__Proteobacteria	c__Betaproteobacteria	p__Proteobacteria	FALSE	NA
bin_348	0.659927	0.859469	5	4	0.663207	0.968358	298	BACTERIA	c__Betaproteobacteria	p__Proteobacteria	c__Betaproteobacteria	p__Proteobacteria	FALSE	NA
bin_348	0.659927	0.859469	5	4	0.636427	0.802042	84	BACTERIA	c__Betaproteobacteria	p__Proteobacteria	c__Betaproteobacteria	p__Proteobacteria	FALSE	NA
bin_348	0.659927	0.859469	5	4	0.669953	0.79215	88	BACTERIA	c__Betaproteobacteria	p__Proteobacteria	c__Betaproteobacteria	p__Proteobacteria	FALSE	NA
bin_348	0.659927	0.859469	5	4	0.659927	0.859469	NA	BACTERIA	c__Betaproteobacteria	p__Proteobacteria	c__Betaproteobacteria	p__Proteobacteria	FALSE	NA
bin_349	0.652981	0.370757	1	11	0.688597	0.376576	2295	BACTERIA	c__Actinobacteria	p__Actinobacteria	c__Actinobacteria	p__Actinobacteria	FALSE	NA
bin_349	0.652981	0.370757	1	11	0.652981	0.370757	NA	BACTERIA	c__Actinobacteria	p__Actinobacteria	c__Actinobacteria	p__Actinobacteria	FALSE	NA
bin_350	0.665358	0.559059	2	3	0.703077	0.515512	448	BACTERIA	c__Gammaproteobacteria	p__Proteobacteria	c__Gammaproteobacteria	p__Proteobacteria	FALSE	NA
bin_350	0.665358	0.559059	2	3	0.529483	0.623405	34	BACTERIA	c__Gammaproteobacteria	p__Proteobacteria	c__Gammaproteobacteria	p__Proteobacteria	FALSE	NA
bin_350	0.665358	0.559059	2	3	0.665358	0.559059	NA	BACTERIA	c__Gammaproteobacteria	p__Proteobacteria	c__Gammaproteobacteria	p__Proteobacteria	FALSE	NA
bin_353	0.787858	0.741466	8	4	0.726222	0.786131	139	BACTERIA	c__Betaproteobacteria	p__Proteobacteria	c__Betaproteobacteria	p__Proteobacteria	FALSE	NA
bin_353	0.787858	0.741466	8	4	0.740874	0.926812	143	BACTERIA	c__Betaproteobacteria	p__Proteobacteria	c__Betaproteobacteria	p__Proteobacteria	FALSE	NA
bin_353	0.787858	0.741466	8	4	0.7533	0.435156	42	BACTERIA	c__Betaproteobacteria	p__Proteobacteria	c__Betaproteobacteria	p__Proteobacteria	FALSE	NA
bin_353	0.787858	0.741466	8	4	0.7066	0.882815	496	BACTERIA	c__Betaproteobacteria	p__Proteobacteria	c__Betaproteobacteria	p__Proteobacteria	FALSE	NA
bin_353	0.787858	0.741466	8	4	0.663207	0.968358	293	BACTERIA	c__Betaproteobacteria	p__Proteobacteria	c__Betaproteobacteria	p__Proteobacteria	FALSE	NA
bin_353	0.787858	0.741466	8	4	0.675047	0.764188	89	BACTERIA	c__Betaproteobacteria	p__Proteobacteria	c__Betaproteobacteria	p__Proteobacteria	FALSE	NA
bin_353	0.787858	0.741466	8	4	0.529483	0.623405	31	BACTERIA	c__Betaproteobacteria	p__Proteobacteria	c__Betaproteobacteria	p__Proteobacteria	FALSE	NA
bin_353	0.787858	0.741466	8	4	0.709773	0.777431	43	BACTERIA	c__Betaproteobacteria	p__Proteobacteria	c__Betaproteobacteria	p__Proteobacteria	FALSE	NA
bin_353	0.787858	0.741466	8	4	0.787858	0.741466	NA	BACTERIA	c__Betaproteobacteria	p__Proteobacteria	c__Betaproteobacteria	p__Proteobacteria	FALSE	NA
bin_356	0.661685	0.0417424	1	7	0.706773	0.0634335	220	BACTERIA	c__Flavobacteriia	p__Bacteroidetes	Other	p__Bacteroidetes	FALSE	NA
bin_356	0.661685	0.0417424	1	7	0.661685	0.0417424	NA	BACTERIA	c__Flavobacteriia	p__Bacteroidetes	Other	p__Bacteroidetes	FALSE	NA
bin_359	0.684077	0.765856	2	4	0.678606	0.840066	542	BACTERIA	c__Betaproteobacteria	p__Proteobacteria	c__Betaproteobacteria	p__Proteobacteria	FALSE	NA
bin_359	0.684077	0.765856	2	4	0.703077	0.515512	97	BACTERIA	c__Betaproteobacteria	p__Proteobacteria	c__Betaproteobacteria	p__Proteobacteria	FALSE	NA
bin_359	0.684077	0.765856	2	4	0.684077	0.765856	NA	BACTERIA	c__Betaproteobacteria	p__Proteobacteria	c__Betaproteobacteria	p__Proteobacteria	FALSE	NA
bin_36	0.494623	0.32055	5	8	0.674099	0.434645	7	BACTERIA	c__CFGB1464	p__Firmicutes	Other	p__Firmicutes	FALSE	NA
bin_36	0.494623	0.32055	5	8	0.0983256	0.487174	57	BACTERIA	c__CFGB1464	p__Firmicutes	Other	p__Firmicutes	FALSE	NA
bin_36	0.494623	0.32055	5	8	0.477392	0.365418	1308	BACTERIA	c__CFGB1464	p__Firmicutes	Other	p__Firmicutes	FALSE	NA
bin_36	0.494623	0.32055	5	8	0.48312	0.226858	277	BACTERIA	c__CFGB1464	p__Firmicutes	Other	p__Firmicutes	FALSE	NA
bin_36	0.494623	0.32055	5	8	0.703077	0.515512	8	BACTERIA	c__CFGB1464	p__Firmicutes	Other	p__Firmicutes	FALSE	NA
bin_36	0.494623	0.32055	5	8	0.494623	0.32055	NA	BACTERIA	c__CFGB1464	p__Firmicutes	Other	p__Firmicutes	FALSE	NA
bin_360	0.618516	0.873682	9	4	0.675047	0.764188	28	BACTERIA	c__Betaproteobacteria	p__Proteobacteria	c__Betaproteobacteria	p__Proteobacteria	FALSE	NA
bin_360	0.618516	0.873682	9	4	0.198637	0.584858	62	BACTERIA	c__Betaproteobacteria	p__Proteobacteria	c__Betaproteobacteria	p__Proteobacteria	FALSE	NA
bin_360	0.618516	0.873682	9	4	0.663207	0.968358	724	BACTERIA	c__Betaproteobacteria	p__Proteobacteria	c__Betaproteobacteria	p__Proteobacteria	FALSE	NA
bin_360	0.618516	0.873682	9	4	0.638733	0.964052	32	BACTERIA	c__Betaproteobacteria	p__Proteobacteria	c__Betaproteobacteria	p__Proteobacteria	FALSE	NA
bin_360	0.618516	0.873682	9	4	0.678606	0.840066	104	BACTERIA	c__Betaproteobacteria	p__Proteobacteria	c__Betaproteobacteria	p__Proteobacteria	FALSE	NA
bin_360	0.618516	0.873682	9	4	0.529483	0.623405	66	BACTERIA	c__Betaproteobacteria	p__Proteobacteria	c__Betaproteobacteria	p__Proteobacteria	FALSE	NA
bin_360	0.618516	0.873682	9	4	0.660855	0.837987	23	BACTERIA	c__Betaproteobacteria	p__Proteobacteria	c__Betaproteobacteria	p__Proteobacteria	FALSE	NA
bin_360	0.618516	0.873682	9	4	0.666233	0.897811	160	BACTERIA	c__Betaproteobacteria	p__Proteobacteria	c__Betaproteobacteria	p__Proteobacteria	FALSE	NA
bin_360	0.618516	0.873682	9	4	0.669953	0.79215	52	BACTERIA	c__Betaproteobacteria	p__Proteobacteria	c__Betaproteobacteria	p__Proteobacteria	FALSE	NA
bin_360	0.618516	0.873682	9	4	0.618516	0.873682	NA	BACTERIA	c__Betaproteobacteria	p__Proteobacteria	c__Betaproteobacteria	p__Proteobacteria	FALSE	NA
bin_362	0.673751	0.417667	3	9	0.7533	0.435156	143	BACTERIA	c__Deltaproteobacteria	p__Proteobacteria	Other	p__Proteobacteria	FALSE	NA
bin_362	0.673751	0.417667	3	9	0.66279	0.44494	1323	BACTERIA	c__Deltaproteobacteria	p__Proteobacteria	Other	p__Proteobacteria	FALSE	NA
bin_362	0.673751	0.417667	3	9	0.529483	0.623405	86	BACTERIA	c__Deltaproteobacteria	p__Proteobacteria	Other	p__Proteobacteria	FALSE	NA
bin_362	0.673751	0.417667	3	9	0.673751	0.417667	NA	BACTERIA	c__Deltaproteobacteria	p__Proteobacteria	Other	p__Proteobacteria	FALSE	NA
bin_363	0.541088	0.581966	3	5	0.529483	0.623405	140	BACTERIA	c__Betaproteobacteria	p__Proteobacteria	c__Betaproteobacteria	p__Proteobacteria	FALSE	NA
bin_363	0.541088	0.581966	3	5	0.675047	0.764188	557	BACTERIA	c__Betaproteobacteria	p__Proteobacteria	c__Betaproteobacteria	p__Proteobacteria	FALSE	NA
bin_363	0.541088	0.581966	3	5	0.628581	0.585668	2624	BACTERIA	c__Betaproteobacteria	p__Proteobacteria	c__Betaproteobacteria	p__Proteobacteria	FALSE	NA
bin_363	0.541088	0.581966	3	5	0.541088	0.581966	NA	BACTERIA	c__Betaproteobacteria	p__Proteobacteria	c__Betaproteobacteria	p__Proteobacteria	FALSE	NA
bin_365	0.143864	0.644888	4	2	0.171723	0.668449	27	BACTERIA	c__Bacteroidia	p__Bacteroidetes	c__Bacteroidia	p__Bacteroidetes	FALSE	NA
bin_365	0.143864	0.644888	4	2	0.198637	0.584858	70	BACTERIA	c__Bacteroidia	p__Bacteroidetes	c__Bacteroidia	p__Bacteroidetes	FALSE	NA
bin_365	0.143864	0.644888	4	2	0.121849	0.634751	38	BACTERIA	c__Bacteroidia	p__Bacteroidetes	c__Bacteroidia	p__Bacteroidetes	FALSE	NA
bin_365	0.143864	0.644888	4	2	0.0902301	0.635005	182	BACTERIA	c__Bacteroidia	p__Bacteroidetes	c__Bacteroidia	p__Bacteroidetes	FALSE	NA
bin_365	0.143864	0.644888	4	2	0.143864	0.644888	NA	BACTERIA	c__Bacteroidia	p__Bacteroidetes	c__Bacteroidia	p__Bacteroidetes	FALSE	NA
bin_367	0.613204	0.588721	3	5	0.649186	0.58953	1806	BACTERIA	c__Gammaproteobacteria	p__Proteobacteria	c__Gammaproteobacteria	p__Proteobacteria	FALSE	NA
bin_367	0.613204	0.588721	3	5	0.628581	0.585668	619	BACTERIA	c__Gammaproteobacteria	p__Proteobacteria	c__Gammaproteobacteria	p__Proteobacteria	FALSE	NA
bin_367	0.613204	0.588721	3	5	0.529483	0.623405	45	BACTERIA	c__Gammaproteobacteria	p__Proteobacteria	c__Gammaproteobacteria	p__Proteobacteria	FALSE	NA
bin_367	0.613204	0.588721	3	5	0.613204	0.588721	NA	BACTERIA	c__Gammaproteobacteria	p__Proteobacteria	c__Gammaproteobacteria	p__Proteobacteria	FALSE	NA
bin_369	0.572698	0.875904	3	4	0.529483	0.623405	74	BACTERIA	c__Betaproteobacteria	p__Proteobacteria	c__Betaproteobacteria	p__Proteobacteria	FALSE	NA
bin_369	0.572698	0.875904	3	4	0.669953	0.79215	254	BACTERIA	c__Betaproteobacteria	p__Proteobacteria	c__Betaproteobacteria	p__Proteobacteria	FALSE	NA
bin_369	0.572698	0.875904	3	4	0.663207	0.968358	1505	BACTERIA	c__Betaproteobacteria	p__Proteobacteria	c__Betaproteobacteria	p__Proteobacteria	FALSE	NA
bin_369	0.572698	0.875904	3	4	0.572698	0.875904	NA	BACTERIA	c__Betaproteobacteria	p__Proteobacteria	c__Betaproteobacteria	p__Proteobacteria	FALSE	NA
bin_370	0.249925	0.674083	1	2	0.171723	0.668449	31	BACTERIA	c__Bacteroidia	p__Bacteroidetes	c__Bacteroidia	p__Bacteroidetes	FALSE	NA
bin_370	0.249925	0.674083	1	2	0.249925	0.674083	NA	BACTERIA	c__Bacteroidia	p__Bacteroidetes	c__Bacteroidia	p__Bacteroidetes	FALSE	NA
bin_371	0.740183	0.212974	4	1	0.757769	0.179883	5468	BACTERIA	c__Gammaproteobacteria	p__Proteobacteria	c__Gammaproteobacteria	p__Proteobacteria	FALSE	NA
bin_371	0.740183	0.212974	4	1	0.787274	0.186047	535	BACTERIA	c__Gammaproteobacteria	p__Proteobacteria	c__Gammaproteobacteria	p__Proteobacteria	FALSE	NA
bin_371	0.740183	0.212974	4	1	0.768858	0.307515	112	BACTERIA	c__Gammaproteobacteria	p__Proteobacteria	c__Gammaproteobacteria	p__Proteobacteria	FALSE	NA
bin_371	0.740183	0.212974	4	1	0.79117	0.0705557	1358	BACTERIA	c__Gammaproteobacteria	p__Proteobacteria	c__Gammaproteobacteria	p__Proteobacteria	FALSE	NA
bin_371	0.740183	0.212974	4	1	0.740183	0.212974	NA	BACTERIA	c__Gammaproteobacteria	p__Proteobacteria	c__Gammaproteobacteria	p__Proteobacteria	FALSE	NA
bin_373	0.610189	0.484971	3	6	0.7157	0.559407	477	BACTERIA	c__Gammaproteobacteria	p__Proteobacteria	c__Gammaproteobacteria	p__Proteobacteria	FALSE	NA
bin_373	0.610189	0.484971	3	6	0.529483	0.623405	6	BACTERIA	c__Gammaproteobacteria	p__Proteobacteria	c__Gammaproteobacteria	p__Proteobacteria	FALSE	NA
bin_373	0.610189	0.484971	3	6	0.650734	0.326027	2578	BACTERIA	c__Gammaproteobacteria	p__Proteobacteria	c__Gammaproteobacteria	p__Proteobacteria	FALSE	NA
bin_373	0.610189	0.484971	3	6	0.610189	0.484971	NA	BACTERIA	c__Gammaproteobacteria	p__Proteobacteria	c__Gammaproteobacteria	p__Proteobacteria	FALSE	NA
bin_375	0.626872	0.649154	2	5	0.675047	0.764188	304	BACTERIA	c__Gammaproteobacteria	p__Proteobacteria	c__Gammaproteobacteria	p__Proteobacteria	FALSE	NA
bin_375	0.626872	0.649154	2	5	0.649186	0.58953	4168	BACTERIA	c__Gammaproteobacteria	p__Proteobacteria	c__Gammaproteobacteria	p__Proteobacteria	FALSE	NA
bin_375	0.626872	0.649154	2	5	0.626872	0.649154	NA	BACTERIA	c__Gammaproteobacteria	p__Proteobacteria	c__Gammaproteobacteria	p__Proteobacteria	FALSE	NA
bin_378	0.434081	0.290211	2	8	0.48312	0.226858	761	BACTERIA	c__Clostridia	p__Firmicutes	c__Clostridia	p__Firmicutes	FALSE	NA
bin_378	0.434081	0.290211	2	8	0.477392	0.365418	1018	BACTERIA	c__Clostridia	p__Firmicutes	c__Clostridia	p__Firmicutes	FALSE	NA
bin_378	0.434081	0.290211	2	8	0.434081	0.290211	NA	BACTERIA	c__Clostridia	p__Firmicutes	c__Clostridia	p__Firmicutes	FALSE	NA
bin_379	0.0751969	0.654066	9	2	0.159266	0.737312	177	BACTERIA	c__Bacteroidia	p__Bacteroidetes	c__Bacteroidia	p__Bacteroidetes	FALSE	NA
bin_379	0.0751969	0.654066	9	2	0.0445641	0.558114	387	BACTERIA	c__Bacteroidia	p__Bacteroidetes	c__Bacteroidia	p__Bacteroidetes	FALSE	NA
bin_379	0.0751969	0.654066	9	2	0.0906281	0.586809	131	BACTERIA	c__Bacteroidia	p__Bacteroidetes	c__Bacteroidia	p__Bacteroidetes	FALSE	NA
bin_379	0.0751969	0.654066	9	2	0.171723	0.668449	147	BACTERIA	c__Bacteroidia	p__Bacteroidetes	c__Bacteroidia	p__Bacteroidetes	FALSE	NA
bin_379	0.0751969	0.654066	9	2	0.198637	0.584858	151	BACTERIA	c__Bacteroidia	p__Bacteroidetes	c__Bacteroidia	p__Bacteroidetes	FALSE	NA
bin_379	0.0751969	0.654066	9	2	0.0902301	0.635005	302	BACTERIA	c__Bacteroidia	p__Bacteroidetes	c__Bacteroidia	p__Bacteroidetes	FALSE	NA
bin_379	0.0751969	0.654066	9	2	0.0582407	0.662793	33	BACTERIA	c__Bacteroidia	p__Bacteroidetes	c__Bacteroidia	p__Bacteroidetes	FALSE	NA
bin_379	0.0751969	0.654066	9	2	0.0983256	0.487174	263	BACTERIA	c__Bacteroidia	p__Bacteroidetes	c__Bacteroidia	p__Bacteroidetes	FALSE	NA
bin_379	0.0751969	0.654066	9	2	0.121849	0.634751	159	BACTERIA	c__Bacteroidia	p__Bacteroidetes	c__Bacteroidia	p__Bacteroidetes	FALSE	NA
bin_379	0.0751969	0.654066	9	2	0.0751969	0.654066	NA	BACTERIA	c__Bacteroidia	p__Bacteroidetes	c__Bacteroidia	p__Bacteroidetes	FALSE	NA
bin_38	0.685019	0.554854	3	6	0.703077	0.515512	6	BACTERIA	c__Betaproteobacteria	p__Proteobacteria	c__Betaproteobacteria	p__Proteobacteria	FALSE	NA
bin_38	0.685019	0.554854	3	6	0.7157	0.559407	30	BACTERIA	c__Betaproteobacteria	p__Proteobacteria	c__Betaproteobacteria	p__Proteobacteria	FALSE	NA
bin_38	0.685019	0.554854	3	6	0.529483	0.623405	22	BACTERIA	c__Betaproteobacteria	p__Proteobacteria	c__Betaproteobacteria	p__Proteobacteria	FALSE	NA
bin_38	0.685019	0.554854	3	6	0.685019	0.554854	NA	BACTERIA	c__Betaproteobacteria	p__Proteobacteria	c__Betaproteobacteria	p__Proteobacteria	FALSE	NA
bin_39	0.186744	0.524339	8	2	0.121849	0.634751	138	BACTERIA	c__Bacteroidia	p__Bacteroidetes	c__Bacteroidia	p__Bacteroidetes	FALSE	NA
bin_39	0.186744	0.524339	8	2	0.198637	0.584858	454	BACTERIA	c__Bacteroidia	p__Bacteroidetes	c__Bacteroidia	p__Bacteroidetes	FALSE	NA
bin_39	0.186744	0.524339	8	2	0.781858	0.0785395	11	BACTERIA	c__Bacteroidia	p__Bacteroidetes	c__Bacteroidia	p__Bacteroidetes	FALSE	NA
bin_39	0.186744	0.524339	8	2	0.171723	0.668449	250	BACTERIA	c__Bacteroidia	p__Bacteroidetes	c__Bacteroidia	p__Bacteroidetes	FALSE	NA
bin_39	0.186744	0.524339	8	2	0.0445641	0.558114	1449	BACTERIA	c__Bacteroidia	p__Bacteroidetes	c__Bacteroidia	p__Bacteroidetes	FALSE	NA
bin_39	0.186744	0.524339	8	2	0.0906281	0.586809	67	BACTERIA	c__Bacteroidia	p__Bacteroidetes	c__Bacteroidia	p__Bacteroidetes	FALSE	NA
bin_39	0.186744	0.524339	8	2	0.0983256	0.487174	104	BACTERIA	c__Bacteroidia	p__Bacteroidetes	c__Bacteroidia	p__Bacteroidetes	FALSE	NA
bin_39	0.186744	0.524339	8	2	0.0623186	0.589589	272	BACTERIA	c__Bacteroidia	p__Bacteroidetes	c__Bacteroidia	p__Bacteroidetes	FALSE	NA
bin_39	0.186744	0.524339	8	2	0.186744	0.524339	NA	BACTERIA	c__Bacteroidia	p__Bacteroidetes	c__Bacteroidia	p__Bacteroidetes	FALSE	NA
bin_4	0.144841	0.699189	13	2	0.198637	0.584858	648	BACTERIA	c__Bacteroidia	p__Bacteroidetes	c__Bacteroidia	p__Bacteroidetes	FALSE	NA
bin_4	0.144841	0.699189	13	2	0.705958	0.221396	12	BACTERIA	c__Bacteroidia	p__Bacteroidetes	c__Bacteroidia	p__Bacteroidetes	FALSE	NA
bin_4	0.144841	0.699189	13	2	0.0445641	0.558114	1973	BACTERIA	c__Bacteroidia	p__Bacteroidetes	c__Bacteroidia	p__Bacteroidetes	FALSE	NA
bin_4	0.144841	0.699189	13	2	0.121849	0.634751	522	BACTERIA	c__Bacteroidia	p__Bacteroidetes	c__Bacteroidia	p__Bacteroidetes	FALSE	NA
bin_4	0.144841	0.699189	13	2	0.111577	0.656567	506	BACTERIA	c__Bacteroidia	p__Bacteroidetes	c__Bacteroidia	p__Bacteroidetes	FALSE	NA
bin_4	0.144841	0.699189	13	2	0.159266	0.737312	614	BACTERIA	c__Bacteroidia	p__Bacteroidetes	c__Bacteroidia	p__Bacteroidetes	FALSE	NA
bin_4	0.144841	0.699189	13	2	0.171723	0.668449	370	BACTERIA	c__Bacteroidia	p__Bacteroidetes	c__Bacteroidia	p__Bacteroidetes	FALSE	NA
bin_4	0.144841	0.699189	13	2	0.0623186	0.589589	133	BACTERIA	c__Bacteroidia	p__Bacteroidetes	c__Bacteroidia	p__Bacteroidetes	FALSE	NA
bin_4	0.144841	0.699189	13	2	0.0902301	0.635005	1037	BACTERIA	c__Bacteroidia	p__Bacteroidetes	c__Bacteroidia	p__Bacteroidetes	FALSE	NA
bin_4	0.144841	0.699189	13	2	0.0983256	0.487174	328	BACTERIA	c__Bacteroidia	p__Bacteroidetes	c__Bacteroidia	p__Bacteroidetes	FALSE	NA
bin_4	0.144841	0.699189	13	2	0.0906281	0.586809	62	BACTERIA	c__Bacteroidia	p__Bacteroidetes	c__Bacteroidia	p__Bacteroidetes	FALSE	NA
bin_4	0.144841	0.699189	13	2	0.0582407	0.662793	123	BACTERIA	c__Bacteroidia	p__Bacteroidetes	c__Bacteroidia	p__Bacteroidetes	FALSE	NA
bin_4	0.144841	0.699189	13	2	0.703077	0.515512	5	BACTERIA	c__Bacteroidia	p__Bacteroidetes	c__Bacteroidia	p__Bacteroidetes	FALSE	NA
bin_4	0.144841	0.699189	13	2	0.144841	0.699189	NA	BACTERIA	c__Bacteroidia	p__Bacteroidetes	c__Bacteroidia	p__Bacteroidetes	FALSE	NA
bin_40	0.832635	0.555638	4	10	0.703077	0.515512	7	BACTERIA	c__Betaproteobacteria	p__Proteobacteria	c__Betaproteobacteria	p__Proteobacteria	FALSE	NA
bin_40	0.832635	0.555638	4	10	0.837938	0.431229	258	BACTERIA	c__Betaproteobacteria	p__Proteobacteria	c__Betaproteobacteria	p__Proteobacteria	FALSE	NA
bin_40	0.832635	0.555638	4	10	0.893358	0.297379	7	BACTERIA	c__Betaproteobacteria	p__Proteobacteria	c__Betaproteobacteria	p__Proteobacteria	FALSE	NA
bin_40	0.832635	0.555638	4	10	0.675047	0.764188	25	BACTERIA	c__Betaproteobacteria	p__Proteobacteria	c__Betaproteobacteria	p__Proteobacteria	FALSE	NA
bin_40	0.832635	0.555638	4	10	0.832635	0.555638	NA	BACTERIA	c__Betaproteobacteria	p__Proteobacteria	c__Betaproteobacteria	p__Proteobacteria	FALSE	NA
bin_41	0.523566	0.299148	2	8	0.477392	0.365418	94	BACTERIA	c__Clostridia	p__Firmicutes	c__Clostridia	p__Firmicutes	FALSE	NA
bin_41	0.523566	0.299148	2	8	0.48312	0.226858	128	BACTERIA	c__Clostridia	p__Firmicutes	c__Clostridia	p__Firmicutes	FALSE	NA
bin_41	0.523566	0.299148	2	8	0.523566	0.299148	NA	BACTERIA	c__Clostridia	p__Firmicutes	c__Clostridia	p__Firmicutes	FALSE	NA
bin_42	0.701149	0.415807	5	1	0.703077	0.515512	7	BACTERIA	c__Gammaproteobacteria	p__Proteobacteria	c__Gammaproteobacteria	p__Proteobacteria	FALSE	NA
bin_42	0.701149	0.415807	5	1	0.768858	0.307515	10	BACTERIA	c__Gammaproteobacteria	p__Proteobacteria	c__Gammaproteobacteria	p__Proteobacteria	FALSE	NA
bin_42	0.701149	0.415807	5	1	0.72569	0.307621	15	BACTERIA	c__Gammaproteobacteria	p__Proteobacteria	c__Gammaproteobacteria	p__Proteobacteria	FALSE	NA
bin_42	0.701149	0.415807	5	1	0.529483	0.623405	6	BACTERIA	c__Gammaproteobacteria	p__Proteobacteria	c__Gammaproteobacteria	p__Proteobacteria	FALSE	NA
bin_42	0.701149	0.415807	5	1	0.746883	0.269899	11	BACTERIA	c__Gammaproteobacteria	p__Proteobacteria	c__Gammaproteobacteria	p__Proteobacteria	FALSE	NA
bin_42	0.701149	0.415807	5	1	0.701149	0.415807	NA	BACTERIA	c__Gammaproteobacteria	p__Proteobacteria	c__Gammaproteobacteria	p__Proteobacteria	FALSE	NA
bin_43	0.61969	0.577027	3	3	0.171723	0.668449	7	BACTERIA	c__Betaproteobacteria	p__Proteobacteria	c__Betaproteobacteria	p__Proteobacteria	FALSE	NA
bin_43	0.61969	0.577027	3	3	0.709773	0.777431	19	BACTERIA	c__Betaproteobacteria	p__Proteobacteria	c__Betaproteobacteria	p__Proteobacteria	FALSE	NA
bin_43	0.61969	0.577027	3	3	0.703077	0.515512	19	BACTERIA	c__Betaproteobacteria	p__Proteobacteria	c__Betaproteobacteria	p__Proteobacteria	FALSE	NA
bin_43	0.61969	0.577027	3	3	0.61969	0.577027	NA	BACTERIA	c__Betaproteobacteria	p__Proteobacteria	c__Betaproteobacteria	p__Proteobacteria	FALSE	NA
bin_44	0.696495	0.771688	6	14	0.529483	0.623405	18	BACTERIA	c__Betaproteobacteria	p__Proteobacteria	c__Betaproteobacteria	p__Proteobacteria	FALSE	NA
bin_44	0.696495	0.771688	6	14	0.663207	0.968358	135	BACTERIA	c__Betaproteobacteria	p__Proteobacteria	c__Betaproteobacteria	p__Proteobacteria	FALSE	NA
bin_44	0.696495	0.771688	6	14	0.678606	0.840066	28	BACTERIA	c__Betaproteobacteria	p__Proteobacteria	c__Betaproteobacteria	p__Proteobacteria	FALSE	NA
bin_44	0.696495	0.771688	6	14	0.66158	0.631126	1034	BACTERIA	c__Betaproteobacteria	p__Proteobacteria	c__Betaproteobacteria	p__Proteobacteria	FALSE	NA
bin_44	0.696495	0.771688	6	14	0.7157	0.559407	23	BACTERIA	c__Betaproteobacteria	p__Proteobacteria	c__Betaproteobacteria	p__Proteobacteria	FALSE	NA
bin_44	0.696495	0.771688	6	14	0.703077	0.515512	5	BACTERIA	c__Betaproteobacteria	p__Proteobacteria	c__Betaproteobacteria	p__Proteobacteria	FALSE	NA
bin_44	0.696495	0.771688	6	14	0.696495	0.771688	NA	BACTERIA	c__Betaproteobacteria	p__Proteobacteria	c__Betaproteobacteria	p__Proteobacteria	FALSE	NA
bin_47	0.578445	0.670919	8	4	0.703077	0.515512	25	BACTERIA	c__Betaproteobacteria	p__Proteobacteria	c__Betaproteobacteria	p__Proteobacteria	FALSE	NA
bin_47	0.578445	0.670919	8	4	0.529483	0.623405	9	BACTERIA	c__Betaproteobacteria	p__Proteobacteria	c__Betaproteobacteria	p__Proteobacteria	FALSE	NA
bin_47	0.578445	0.670919	8	4	0.663207	0.968358	53	BACTERIA	c__Betaproteobacteria	p__Proteobacteria	c__Betaproteobacteria	p__Proteobacteria	FALSE	NA
bin_47	0.578445	0.670919	8	4	0.706256	0.267061	37	BACTERIA	c__Betaproteobacteria	p__Proteobacteria	c__Betaproteobacteria	p__Proteobacteria	FALSE	NA
bin_47	0.578445	0.670919	8	4	0.660855	0.837987	15	BACTERIA	c__Betaproteobacteria	p__Proteobacteria	c__Betaproteobacteria	p__Proteobacteria	FALSE	NA
bin_47	0.578445	0.670919	8	4	0.675047	0.764188	195	BACTERIA	c__Betaproteobacteria	p__Proteobacteria	c__Betaproteobacteria	p__Proteobacteria	FALSE	NA
bin_47	0.578445	0.670919	8	4	0.669953	0.79215	28	BACTERIA	c__Betaproteobacteria	p__Proteobacteria	c__Betaproteobacteria	p__Proteobacteria	FALSE	NA
bin_47	0.578445	0.670919	8	4	0.726222	0.786131	208	BACTERIA	c__Betaproteobacteria	p__Proteobacteria	c__Betaproteobacteria	p__Proteobacteria	FALSE	NA
bin_47	0.578445	0.670919	8	4	0.578445	0.670919	NA	BACTERIA	c__Betaproteobacteria	p__Proteobacteria	c__Betaproteobacteria	p__Proteobacteria	FALSE	NA
bin_48	0.753125	0.618487	2	4	0.703077	0.515512	31	BACTERIA	c__Betaproteobacteria	p__Proteobacteria	c__Betaproteobacteria	p__Proteobacteria	FALSE	NA
bin_48	0.753125	0.618487	2	4	0.726222	0.786131	44	BACTERIA	c__Betaproteobacteria	p__Proteobacteria	c__Betaproteobacteria	p__Proteobacteria	FALSE	NA
bin_48	0.753125	0.618487	2	4	0.753125	0.618487	NA	BACTERIA	c__Betaproteobacteria	p__Proteobacteria	c__Betaproteobacteria	p__Proteobacteria	FALSE	NA
bin_49	0.185801	0.744479	4	2	0.0623186	0.589589	89	BACTERIA	c__Bacteroidia	p__Bacteroidetes	c__Bacteroidia	p__Bacteroidetes	FALSE	NA
bin_49	0.185801	0.744479	4	2	0.0906281	0.586809	290	BACTERIA	c__Bacteroidia	p__Bacteroidetes	c__Bacteroidia	p__Bacteroidetes	FALSE	NA
bin_49	0.185801	0.744479	4	2	0.171723	0.668449	129	BACTERIA	c__Bacteroidia	p__Bacteroidetes	c__Bacteroidia	p__Bacteroidetes	FALSE	NA
bin_49	0.185801	0.744479	4	2	0.590434	0.636943	33	BACTERIA	c__Bacteroidia	p__Bacteroidetes	c__Bacteroidia	p__Bacteroidetes	FALSE	NA
bin_49	0.185801	0.744479	4	2	0.185801	0.744479	NA	BACTERIA	c__Bacteroidia	p__Bacteroidetes	c__Bacteroidia	p__Bacteroidetes	FALSE	NA
bin_5	0.257389	0.442413	7	2	0.0623186	0.589589	215	BACTERIA	c__Bacteroidia	p__Bacteroidetes	c__Bacteroidia	p__Bacteroidetes	FALSE	NA
bin_5	0.257389	0.442413	7	2	0.0906281	0.586809	74	BACTERIA	c__Bacteroidia	p__Bacteroidetes	c__Bacteroidia	p__Bacteroidetes	FALSE	NA
bin_5	0.257389	0.442413	7	2	0.171723	0.668449	276	BACTERIA	c__Bacteroidia	p__Bacteroidetes	c__Bacteroidia	p__Bacteroidetes	FALSE	NA
bin_5	0.257389	0.442413	7	2	0.121849	0.634751	240	BACTERIA	c__Bacteroidia	p__Bacteroidetes	c__Bacteroidia	p__Bacteroidetes	FALSE	NA
bin_5	0.257389	0.442413	7	2	0.814678	0.221014	40	BACTERIA	c__Bacteroidia	p__Bacteroidetes	c__Bacteroidia	p__Bacteroidetes	FALSE	NA
bin_5	0.257389	0.442413	7	2	0.0445641	0.558114	2153	BACTERIA	c__Bacteroidia	p__Bacteroidetes	c__Bacteroidia	p__Bacteroidetes	FALSE	NA
bin_5	0.257389	0.442413	7	2	0.198637	0.584858	624	BACTERIA	c__Bacteroidia	p__Bacteroidetes	c__Bacteroidia	p__Bacteroidetes	FALSE	NA
bin_5	0.257389	0.442413	7	2	0.257389	0.442413	NA	BACTERIA	c__Bacteroidia	p__Bacteroidetes	c__Bacteroidia	p__Bacteroidetes	FALSE	NA
bin_51	0.82992	0.414971	2	10	0.837938	0.431229	3533	BACTERIA	c__Gammaproteobacteria	p__Proteobacteria	c__Gammaproteobacteria	p__Proteobacteria	FALSE	NA
bin_51	0.82992	0.414971	2	10	0.742956	0.48225	225	BACTERIA	c__Gammaproteobacteria	p__Proteobacteria	c__Gammaproteobacteria	p__Proteobacteria	FALSE	NA
bin_51	0.82992	0.414971	2	10	0.82992	0.414971	NA	BACTERIA	c__Gammaproteobacteria	p__Proteobacteria	c__Gammaproteobacteria	p__Proteobacteria	FALSE	NA
bin_54	0.315851	0.369493	2	8	0.48312	0.226858	70	BACTERIA	c__Clostridia	p__Firmicutes	c__Clostridia	p__Firmicutes	FALSE	NA
bin_54	0.315851	0.369493	2	8	0.198637	0.584858	17	BACTERIA	c__Clostridia	p__Firmicutes	c__Clostridia	p__Firmicutes	FALSE	NA
bin_54	0.315851	0.369493	2	8	0.315851	0.369493	NA	BACTERIA	c__Clostridia	p__Firmicutes	c__Clostridia	p__Firmicutes	FALSE	NA
bin_55	0.630286	0.301771	4	8	0.893358	0.297379	8	BACTERIA	c__Clostridia	p__Firmicutes	c__Clostridia	p__Firmicutes	FALSE	NA
bin_55	0.630286	0.301771	4	8	0.706256	0.267061	17	BACTERIA	c__Clostridia	p__Firmicutes	c__Clostridia	p__Firmicutes	FALSE	NA
bin_55	0.630286	0.301771	4	8	0.477392	0.365418	79	BACTERIA	c__Clostridia	p__Firmicutes	c__Clostridia	p__Firmicutes	FALSE	NA
bin_55	0.630286	0.301771	4	8	0.48312	0.226858	865	BACTERIA	c__Clostridia	p__Firmicutes	c__Clostridia	p__Firmicutes	FALSE	NA
bin_55	0.630286	0.301771	4	8	0.630286	0.301771	NA	BACTERIA	c__Clostridia	p__Firmicutes	c__Clostridia	p__Firmicutes	FALSE	NA
bin_57	0.61796	0.694697	1	5	0.675047	0.764188	20	BACTERIA	c__Actinobacteria	p__Actinobacteria	c__Actinobacteria	p__Actinobacteria	FALSE	NA
bin_57	0.61796	0.694697	1	5	0.61796	0.694697	NA	BACTERIA	c__Actinobacteria	p__Actinobacteria	c__Actinobacteria	p__Actinobacteria	FALSE	NA
bin_58	0.772448	0.3798	10	15	0.790965	0.357306	7	BACTERIA	c__Gammaproteobacteria	p__Proteobacteria	c__Gammaproteobacteria	p__Proteobacteria	FALSE	NA
bin_58	0.772448	0.3798	10	15	0.710807	0.447182	58	BACTERIA	c__Gammaproteobacteria	p__Proteobacteria	c__Gammaproteobacteria	p__Proteobacteria	FALSE	NA
bin_58	0.772448	0.3798	10	15	0.669814	0.468296	13	BACTERIA	c__Gammaproteobacteria	p__Proteobacteria	c__Gammaproteobacteria	p__Proteobacteria	FALSE	NA
bin_58	0.772448	0.3798	10	15	0.69994	0.454927	65	BACTERIA	c__Gammaproteobacteria	p__Proteobacteria	c__Gammaproteobacteria	p__Proteobacteria	FALSE	NA
bin_58	0.772448	0.3798	10	15	0.703077	0.515512	7	BACTERIA	c__Gammaproteobacteria	p__Proteobacteria	c__Gammaproteobacteria	p__Proteobacteria	FALSE	NA
bin_58	0.772448	0.3798	10	15	0.893358	0.297379	7	BACTERIA	c__Gammaproteobacteria	p__Proteobacteria	c__Gammaproteobacteria	p__Proteobacteria	FALSE	NA
bin_58	0.772448	0.3798	10	15	0.784066	0.317159	1992	BACTERIA	c__Gammaproteobacteria	p__Proteobacteria	c__Gammaproteobacteria	p__Proteobacteria	FALSE	NA
bin_58	0.772448	0.3798	10	15	0.746883	0.269899	6	BACTERIA	c__Gammaproteobacteria	p__Proteobacteria	c__Gammaproteobacteria	p__Proteobacteria	FALSE	NA
bin_58	0.772448	0.3798	10	15	0.917581	0.319294	13	BACTERIA	c__Gammaproteobacteria	p__Proteobacteria	c__Gammaproteobacteria	p__Proteobacteria	FALSE	NA
bin_58	0.772448	0.3798	10	15	0.673922	0.254675	19	BACTERIA	c__Gammaproteobacteria	p__Proteobacteria	c__Gammaproteobacteria	p__Proteobacteria	FALSE	NA
bin_58	0.772448	0.3798	10	15	0.772448	0.3798	NA	BACTERIA	c__Gammaproteobacteria	p__Proteobacteria	c__Gammaproteobacteria	p__Proteobacteria	FALSE	NA
bin_59	0.682218	0.364464	5	1	0.768858	0.307515	5	BACTERIA	c__Bacteroidia	p__Bacteroidetes	c__Bacteroidia	p__Bacteroidetes	FALSE	NA
bin_59	0.682218	0.364464	5	1	0.706256	0.267061	9	BACTERIA	c__Bacteroidia	p__Bacteroidetes	c__Bacteroidia	p__Bacteroidetes	FALSE	NA
bin_59	0.682218	0.364464	5	1	0.790965	0.357306	7	BACTERIA	c__Bacteroidia	p__Bacteroidetes	c__Bacteroidia	p__Bacteroidetes	FALSE	NA
bin_59	0.682218	0.364464	5	1	0.774246	0.132814	11	BACTERIA	c__Bacteroidia	p__Bacteroidetes	c__Bacteroidia	p__Bacteroidetes	FALSE	NA
bin_59	0.682218	0.364464	5	1	0.198637	0.584858	9	BACTERIA	c__Bacteroidia	p__Bacteroidetes	c__Bacteroidia	p__Bacteroidetes	FALSE	NA
bin_59	0.682218	0.364464	5	1	0.682218	0.364464	NA	BACTERIA	c__Bacteroidia	p__Bacteroidetes	c__Bacteroidia	p__Bacteroidetes	FALSE	NA
bin_6	0.189498	0.639303	14	2	0.703077	0.515512	6	BACTERIA	c__Bacteroidia	p__Bacteroidetes	c__Bacteroidia	p__Bacteroidetes	FALSE	NA
bin_6	0.189498	0.639303	14	2	0.0906281	0.586809	76	BACTERIA	c__Bacteroidia	p__Bacteroidetes	c__Bacteroidia	p__Bacteroidetes	FALSE	NA
bin_6	0.189498	0.639303	14	2	0.171723	0.668449	247	BACTERIA	c__Bacteroidia	p__Bacteroidetes	c__Bacteroidia	p__Bacteroidetes	FALSE	NA
bin_6	0.189498	0.639303	14	2	0.111577	0.656567	9	BACTERIA	c__Bacteroidia	p__Bacteroidetes	c__Bacteroidia	p__Bacteroidetes	FALSE	NA
bin_6	0.189498	0.639303	14	2	0.198637	0.584858	733	BACTERIA	c__Bacteroidia	p__Bacteroidetes	c__Bacteroidia	p__Bacteroidetes	FALSE	NA
bin_6	0.189498	0.639303	14	2	0.0983256	0.487174	66	BACTERIA	c__Bacteroidia	p__Bacteroidetes	c__Bacteroidia	p__Bacteroidetes	FALSE	NA
bin_6	0.189498	0.639303	14	2	0.0902301	0.635005	12	BACTERIA	c__Bacteroidia	p__Bacteroidetes	c__Bacteroidia	p__Bacteroidetes	FALSE	NA
bin_6	0.189498	0.639303	14	2	0.0582407	0.662793	6	BACTERIA	c__Bacteroidia	p__Bacteroidetes	c__Bacteroidia	p__Bacteroidetes	FALSE	NA
bin_6	0.189498	0.639303	14	2	0.893358	0.297379	5	BACTERIA	c__Bacteroidia	p__Bacteroidetes	c__Bacteroidia	p__Bacteroidetes	FALSE	NA
bin_6	0.189498	0.639303	14	2	0.0445641	0.558114	1794	BACTERIA	c__Bacteroidia	p__Bacteroidetes	c__Bacteroidia	p__Bacteroidetes	FALSE	NA
bin_6	0.189498	0.639303	14	2	0.159266	0.737312	10	BACTERIA	c__Bacteroidia	p__Bacteroidetes	c__Bacteroidia	p__Bacteroidetes	FALSE	NA
bin_6	0.189498	0.639303	14	2	0.121849	0.634751	285	BACTERIA	c__Bacteroidia	p__Bacteroidetes	c__Bacteroidia	p__Bacteroidetes	FALSE	NA
bin_6	0.189498	0.639303	14	2	0.206439	0.611151	143	BACTERIA	c__Bacteroidia	p__Bacteroidetes	c__Bacteroidia	p__Bacteroidetes	FALSE	NA
bin_6	0.189498	0.639303	14	2	0.0623186	0.589589	146	BACTERIA	c__Bacteroidia	p__Bacteroidetes	c__Bacteroidia	p__Bacteroidetes	FALSE	NA
bin_6	0.189498	0.639303	14	2	0.189498	0.639303	NA	BACTERIA	c__Bacteroidia	p__Bacteroidetes	c__Bacteroidia	p__Bacteroidetes	FALSE	NA
bin_61	0.568048	0.192566	3	8	0.477392	0.365418	151	BACTERIA	c__Clostridia	p__Firmicutes	c__Clostridia	p__Firmicutes	FALSE	NA
bin_61	0.568048	0.192566	3	8	0.752155	0.151784	125	BACTERIA	c__Clostridia	p__Firmicutes	c__Clostridia	p__Firmicutes	FALSE	NA
bin_61	0.568048	0.192566	3	8	0.48312	0.226858	208	BACTERIA	c__Clostridia	p__Firmicutes	c__Clostridia	p__Firmicutes	FALSE	NA
bin_61	0.568048	0.192566	3	8	0.568048	0.192566	NA	BACTERIA	c__Clostridia	p__Firmicutes	c__Clostridia	p__Firmicutes	FALSE	NA
bin_63	0.551758	0.314077	2	4	0.529483	0.623405	115	BACTERIA	c__Betaproteobacteria	p__Proteobacteria	c__Betaproteobacteria	p__Proteobacteria	FALSE	NA
bin_63	0.551758	0.314077	2	4	0.673922	0.254675	72	BACTERIA	c__Betaproteobacteria	p__Proteobacteria	c__Betaproteobacteria	p__Proteobacteria	FALSE	NA
bin_63	0.551758	0.314077	2	4	0.551758	0.314077	NA	BACTERIA	c__Betaproteobacteria	p__Proteobacteria	c__Betaproteobacteria	p__Proteobacteria	FALSE	NA
bin_64	0.558075	0.52523	3	5	0.171723	0.668449	5	BACTERIA	c__CFGB3068	p__Firmicutes	Other	p__Firmicutes	FALSE	NA
bin_64	0.558075	0.52523	3	5	0.703077	0.515512	13	BACTERIA	c__CFGB3068	p__Firmicutes	Other	p__Firmicutes	FALSE	NA
bin_64	0.558075	0.52523	3	5	0.675047	0.764188	19	BACTERIA	c__CFGB3068	p__Firmicutes	Other	p__Firmicutes	FALSE	NA
bin_64	0.558075	0.52523	3	5	0.558075	0.52523	NA	BACTERIA	c__CFGB3068	p__Firmicutes	Other	p__Firmicutes	FALSE	NA
bin_65	0.379999	0.504413	5	8	0.111577	0.656567	12	BACTERIA	c__Clostridia	p__Firmicutes	c__Clostridia	p__Firmicutes	FALSE	NA
bin_65	0.379999	0.504413	5	8	0.48312	0.226858	151	BACTERIA	c__Clostridia	p__Firmicutes	c__Clostridia	p__Firmicutes	FALSE	NA
bin_65	0.379999	0.504413	5	8	0.747379	0.165632	28	BACTERIA	c__Clostridia	p__Firmicutes	c__Clostridia	p__Firmicutes	FALSE	NA
bin_65	0.379999	0.504413	5	8	0.669953	0.79215	6	BACTERIA	c__Clostridia	p__Firmicutes	c__Clostridia	p__Firmicutes	FALSE	NA
bin_65	0.379999	0.504413	5	8	0.477392	0.365418	229	BACTERIA	c__Clostridia	p__Firmicutes	c__Clostridia	p__Firmicutes	FALSE	NA
bin_65	0.379999	0.504413	5	8	0.379999	0.504413	NA	BACTERIA	c__Clostridia	p__Firmicutes	c__Clostridia	p__Firmicutes	FALSE	NA
bin_67	0.479235	0.275286	3	8	0.703077	0.515512	6	BACTERIA	c__Clostridia	p__Firmicutes	c__Clostridia	p__Firmicutes	FALSE	NA
bin_67	0.479235	0.275286	3	8	0.477392	0.365418	115	BACTERIA	c__Clostridia	p__Firmicutes	c__Clostridia	p__Firmicutes	FALSE	NA
bin_67	0.479235	0.275286	3	8	0.48312	0.226858	266	BACTERIA	c__Clostridia	p__Firmicutes	c__Clostridia	p__Firmicutes	FALSE	NA
bin_67	0.479235	0.275286	3	8	0.479235	0.275286	NA	BACTERIA	c__Clostridia	p__Firmicutes	c__Clostridia	p__Firmicutes	FALSE	NA
bin_68	0.444893	0.217475	1	8	0.48312	0.226858	174	BACTERIA	c__CFGB3005	p__Firmicutes	Other	p__Firmicutes	FALSE	NA
bin_68	0.444893	0.217475	1	8	0.444893	0.217475	NA	BACTERIA	c__CFGB3005	p__Firmicutes	Other	p__Firmicutes	FALSE	NA
bin_7	1	0.350037	2	1	0.848623	0.175025	70	BACTERIA	c__Actinobacteria	p__Actinobacteria	c__Actinobacteria	p__Actinobacteria	FALSE	NA
bin_7	1	0.350037	2	1	0.675047	0.764188	32	BACTERIA	c__Actinobacteria	p__Actinobacteria	c__Actinobacteria	p__Actinobacteria	FALSE	NA
bin_7	1	0.350037	2	1	1	0.350037	NA	BACTERIA	c__Actinobacteria	p__Actinobacteria	c__Actinobacteria	p__Actinobacteria	FALSE	NA
bin_70	0.735136	0.47977	4	6	0.529483	0.623405	6	BACTERIA	c__Gammaproteobacteria	p__Proteobacteria	c__Gammaproteobacteria	p__Proteobacteria	FALSE	NA
bin_70	0.735136	0.47977	4	6	0.742956	0.48225	144	BACTERIA	c__Gammaproteobacteria	p__Proteobacteria	c__Gammaproteobacteria	p__Proteobacteria	FALSE	NA
bin_70	0.735136	0.47977	4	6	0.7157	0.559407	170	BACTERIA	c__Gammaproteobacteria	p__Proteobacteria	c__Gammaproteobacteria	p__Proteobacteria	FALSE	NA
bin_70	0.735136	0.47977	4	6	0.846345	0.256821	14	BACTERIA	c__Gammaproteobacteria	p__Proteobacteria	c__Gammaproteobacteria	p__Proteobacteria	FALSE	NA
bin_70	0.735136	0.47977	4	6	0.735136	0.47977	NA	BACTERIA	c__Gammaproteobacteria	p__Proteobacteria	c__Gammaproteobacteria	p__Proteobacteria	FALSE	NA
bin_71	0.80609	0.205262	22	1	0.814678	0.221014	60	BACTERIA	c__Epsilonproteobacteria	p__Proteobacteria	Other	p__Proteobacteria	FALSE	NA
bin_71	0.80609	0.205262	22	1	0.688597	0.376576	18	BACTERIA	c__Epsilonproteobacteria	p__Proteobacteria	Other	p__Proteobacteria	FALSE	NA
bin_71	0.80609	0.205262	22	1	0.801529	0.219814	30	BACTERIA	c__Epsilonproteobacteria	p__Proteobacteria	Other	p__Proteobacteria	FALSE	NA
bin_71	0.80609	0.205262	22	1	0.768885	0.202798	31	BACTERIA	c__Epsilonproteobacteria	p__Proteobacteria	Other	p__Proteobacteria	FALSE	NA
bin_71	0.80609	0.205262	22	1	0.790965	0.357306	83	BACTERIA	c__Epsilonproteobacteria	p__Proteobacteria	Other	p__Proteobacteria	FALSE	NA
bin_71	0.80609	0.205262	22	1	0.851462	0.190404	11	BACTERIA	c__Epsilonproteobacteria	p__Proteobacteria	Other	p__Proteobacteria	FALSE	NA
bin_71	0.80609	0.205262	22	1	0.781858	0.0785395	9	BACTERIA	c__Epsilonproteobacteria	p__Proteobacteria	Other	p__Proteobacteria	FALSE	NA
bin_71	0.80609	0.205262	22	1	0.893358	0.297379	20	BACTERIA	c__Epsilonproteobacteria	p__Proteobacteria	Other	p__Proteobacteria	FALSE	NA
bin_71	0.80609	0.205262	22	1	0.529483	0.623405	9	BACTERIA	c__Epsilonproteobacteria	p__Proteobacteria	Other	p__Proteobacteria	FALSE	NA
bin_71	0.80609	0.205262	22	1	0.88113	0.122357	40	BACTERIA	c__Epsilonproteobacteria	p__Proteobacteria	Other	p__Proteobacteria	FALSE	NA
bin_71	0.80609	0.205262	22	1	0.775626	0.244101	36	BACTERIA	c__Epsilonproteobacteria	p__Proteobacteria	Other	p__Proteobacteria	FALSE	NA
bin_71	0.80609	0.205262	22	1	0.706256	0.267061	41	BACTERIA	c__Epsilonproteobacteria	p__Proteobacteria	Other	p__Proteobacteria	FALSE	NA
bin_71	0.80609	0.205262	22	1	0.84873	0.154896	62	BACTERIA	c__Epsilonproteobacteria	p__Proteobacteria	Other	p__Proteobacteria	FALSE	NA
bin_71	0.80609	0.205262	22	1	0.705958	0.221396	34	BACTERIA	c__Epsilonproteobacteria	p__Proteobacteria	Other	p__Proteobacteria	FALSE	NA
bin_71	0.80609	0.205262	22	1	0.768858	0.307515	29	BACTERIA	c__Epsilonproteobacteria	p__Proteobacteria	Other	p__Proteobacteria	FALSE	NA
bin_71	0.80609	0.205262	22	1	0.706773	0.0634335	19	BACTERIA	c__Epsilonproteobacteria	p__Proteobacteria	Other	p__Proteobacteria	FALSE	NA
bin_71	0.80609	0.205262	22	1	0.917581	0.319294	91	BACTERIA	c__Epsilonproteobacteria	p__Proteobacteria	Other	p__Proteobacteria	FALSE	NA
bin_71	0.80609	0.205262	22	1	0.837236	0.258098	14	BACTERIA	c__Epsilonproteobacteria	p__Proteobacteria	Other	p__Proteobacteria	FALSE	NA
bin_71	0.80609	0.205262	22	1	0.801966	0.155802	55	BACTERIA	c__Epsilonproteobacteria	p__Proteobacteria	Other	p__Proteobacteria	FALSE	NA
bin_71	0.80609	0.205262	22	1	0.846345	0.256821	7	BACTERIA	c__Epsilonproteobacteria	p__Proteobacteria	Other	p__Proteobacteria	FALSE	NA
bin_71	0.80609	0.205262	22	1	0.650734	0.326027	147	BACTERIA	c__Epsilonproteobacteria	p__Proteobacteria	Other	p__Proteobacteria	FALSE	NA
bin_71	0.80609	0.205262	22	1	0.746883	0.269899	22	BACTERIA	c__Epsilonproteobacteria	p__Proteobacteria	Other	p__Proteobacteria	FALSE	NA
bin_71	0.80609	0.205262	22	1	0.80609	0.205262	NA	BACTERIA	c__Epsilonproteobacteria	p__Proteobacteria	Other	p__Proteobacteria	FALSE	NA
bin_73	0.633846	0.429391	1	11	0.688597	0.376576	161	BACTERIA	c__Actinobacteria	p__Actinobacteria	c__Actinobacteria	p__Actinobacteria	FALSE	NA
bin_73	0.633846	0.429391	1	11	0.633846	0.429391	NA	BACTERIA	c__Actinobacteria	p__Actinobacteria	c__Actinobacteria	p__Actinobacteria	FALSE	NA
bin_74	0.568037	0.782567	7	4	0.703077	0.515512	36	BACTERIA	c__Betaproteobacteria	p__Proteobacteria	c__Betaproteobacteria	p__Proteobacteria	FALSE	NA
bin_74	0.568037	0.782567	7	4	0.678606	0.840066	199	BACTERIA	c__Betaproteobacteria	p__Proteobacteria	c__Betaproteobacteria	p__Proteobacteria	FALSE	NA
bin_74	0.568037	0.782567	7	4	0.624998	0.850262	82	BACTERIA	c__Betaproteobacteria	p__Proteobacteria	c__Betaproteobacteria	p__Proteobacteria	FALSE	NA
bin_74	0.568037	0.782567	7	4	0.669953	0.79215	455	BACTERIA	c__Betaproteobacteria	p__Proteobacteria	c__Betaproteobacteria	p__Proteobacteria	FALSE	NA
bin_74	0.568037	0.782567	7	4	0.529483	0.623405	7	BACTERIA	c__Betaproteobacteria	p__Proteobacteria	c__Betaproteobacteria	p__Proteobacteria	FALSE	NA
bin_74	0.568037	0.782567	7	4	0.663207	0.968358	48	BACTERIA	c__Betaproteobacteria	p__Proteobacteria	c__Betaproteobacteria	p__Proteobacteria	FALSE	NA
bin_74	0.568037	0.782567	7	4	0.7066	0.882815	23	BACTERIA	c__Betaproteobacteria	p__Proteobacteria	c__Betaproteobacteria	p__Proteobacteria	FALSE	NA
bin_74	0.568037	0.782567	7	4	0.568037	0.782567	NA	BACTERIA	c__Betaproteobacteria	p__Proteobacteria	c__Betaproteobacteria	p__Proteobacteria	FALSE	NA
bin_75	0.683124	0.0223898	1	7	0.706773	0.0634335	222	BACTERIA	c__Flavobacteriia	p__Bacteroidetes	Other	p__Bacteroidetes	FALSE	NA
bin_75	0.683124	0.0223898	1	7	0.683124	0.0223898	NA	BACTERIA	c__Flavobacteriia	p__Bacteroidetes	Other	p__Bacteroidetes	FALSE	NA
bin_77	0.493028	0.259895	1	8	0.48312	0.226858	93	BACTERIA	c__Clostridia	p__Firmicutes	c__Clostridia	p__Firmicutes	FALSE	NA
bin_77	0.493028	0.259895	1	8	0.493028	0.259895	NA	BACTERIA	c__Clostridia	p__Firmicutes	c__Clostridia	p__Firmicutes	FALSE	NA
bin_78	0.719051	0.561078	5	10	0.675047	0.764188	8	BACTERIA	c__Betaproteobacteria	p__Proteobacteria	c__Betaproteobacteria	p__Proteobacteria	FALSE	NA
bin_78	0.719051	0.561078	5	10	0.628581	0.585668	18	BACTERIA	c__Betaproteobacteria	p__Proteobacteria	c__Betaproteobacteria	p__Proteobacteria	FALSE	NA
bin_78	0.719051	0.561078	5	10	0.650385	0.615874	59	BACTERIA	c__Betaproteobacteria	p__Proteobacteria	c__Betaproteobacteria	p__Proteobacteria	FALSE	NA
bin_78	0.719051	0.561078	5	10	0.742956	0.48225	73	BACTERIA	c__Betaproteobacteria	p__Proteobacteria	c__Betaproteobacteria	p__Proteobacteria	FALSE	NA
bin_78	0.719051	0.561078	5	10	0.793235	0.258854	62	BACTERIA	c__Betaproteobacteria	p__Proteobacteria	c__Betaproteobacteria	p__Proteobacteria	FALSE	NA
bin_78	0.719051	0.561078	5	10	0.719051	0.561078	NA	BACTERIA	c__Betaproteobacteria	p__Proteobacteria	c__Betaproteobacteria	p__Proteobacteria	FALSE	NA
bin_8	0.684734	0.532695	7	3	0.628581	0.585668	63	BACTERIA	c__Gammaproteobacteria	p__Proteobacteria	c__Gammaproteobacteria	p__Proteobacteria	FALSE	NA
bin_8	0.684734	0.532695	7	3	0.675047	0.764188	18	BACTERIA	c__Gammaproteobacteria	p__Proteobacteria	c__Gammaproteobacteria	p__Proteobacteria	FALSE	NA
bin_8	0.684734	0.532695	7	3	0.529483	0.623405	85	BACTERIA	c__Gammaproteobacteria	p__Proteobacteria	c__Gammaproteobacteria	p__Proteobacteria	FALSE	NA
bin_8	0.684734	0.532695	7	3	0.7157	0.559407	60	BACTERIA	c__Gammaproteobacteria	p__Proteobacteria	c__Gammaproteobacteria	p__Proteobacteria	FALSE	NA
bin_8	0.684734	0.532695	7	3	0.658103	0.616241	390	BACTERIA	c__Gammaproteobacteria	p__Proteobacteria	c__Gammaproteobacteria	p__Proteobacteria	FALSE	NA
bin_8	0.684734	0.532695	7	3	0.660962	0.59435	1283	BACTERIA	c__Gammaproteobacteria	p__Proteobacteria	c__Gammaproteobacteria	p__Proteobacteria	FALSE	NA
bin_8	0.684734	0.532695	7	3	0.703077	0.515512	11	BACTERIA	c__Gammaproteobacteria	p__Proteobacteria	c__Gammaproteobacteria	p__Proteobacteria	FALSE	NA
bin_8	0.684734	0.532695	7	3	0.684734	0.532695	NA	BACTERIA	c__Gammaproteobacteria	p__Proteobacteria	c__Gammaproteobacteria	p__Proteobacteria	FALSE	NA
bin_80	0.448333	0.665746	1	4	0.529483	0.623405	9	BACTERIA	c__Actinobacteria	p__Actinobacteria	c__Actinobacteria	p__Actinobacteria	FALSE	NA
bin_80	0.448333	0.665746	1	4	0.448333	0.665746	NA	BACTERIA	c__Actinobacteria	p__Actinobacteria	c__Actinobacteria	p__Actinobacteria	FALSE	NA
bin_81	0.654656	0.695847	6	5	0.529483	0.623405	37	BACTERIA	c__Betaproteobacteria	p__Proteobacteria	c__Betaproteobacteria	p__Proteobacteria	FALSE	NA
bin_81	0.654656	0.695847	6	5	0.7157	0.559407	367	BACTERIA	c__Betaproteobacteria	p__Proteobacteria	c__Betaproteobacteria	p__Proteobacteria	FALSE	NA
bin_81	0.654656	0.695847	6	5	0.64106	0.690256	29	BACTERIA	c__Betaproteobacteria	p__Proteobacteria	c__Betaproteobacteria	p__Proteobacteria	FALSE	NA
bin_81	0.654656	0.695847	6	5	0.650385	0.615874	696	BACTERIA	c__Betaproteobacteria	p__Proteobacteria	c__Betaproteobacteria	p__Proteobacteria	FALSE	NA
bin_81	0.654656	0.695847	6	5	0.726222	0.786131	226	BACTERIA	c__Betaproteobacteria	p__Proteobacteria	c__Betaproteobacteria	p__Proteobacteria	FALSE	NA
bin_81	0.654656	0.695847	6	5	0.675047	0.764188	84	BACTERIA	c__Betaproteobacteria	p__Proteobacteria	c__Betaproteobacteria	p__Proteobacteria	FALSE	NA
bin_81	0.654656	0.695847	6	5	0.654656	0.695847	NA	BACTERIA	c__Betaproteobacteria	p__Proteobacteria	c__Betaproteobacteria	p__Proteobacteria	FALSE	NA
bin_82	0.744301	0.757859	9	4	0.529483	0.623405	22	BACTERIA	c__Gammaproteobacteria	p__Proteobacteria	c__Gammaproteobacteria	p__Proteobacteria	FALSE	NA
bin_82	0.744301	0.757859	9	4	0.678606	0.840066	63	BACTERIA	c__Gammaproteobacteria	p__Proteobacteria	c__Gammaproteobacteria	p__Proteobacteria	FALSE	NA
bin_82	0.744301	0.757859	9	4	0.72569	0.307621	15	BACTERIA	c__Gammaproteobacteria	p__Proteobacteria	c__Gammaproteobacteria	p__Proteobacteria	FALSE	NA
bin_82	0.744301	0.757859	9	4	0.709773	0.777431	13	BACTERIA	c__Gammaproteobacteria	p__Proteobacteria	c__Gammaproteobacteria	p__Proteobacteria	FALSE	NA
bin_82	0.744301	0.757859	9	4	0.675047	0.764188	28	BACTERIA	c__Gammaproteobacteria	p__Proteobacteria	c__Gammaproteobacteria	p__Proteobacteria	FALSE	NA
bin_82	0.744301	0.757859	9	4	0.893358	0.297379	10	BACTERIA	c__Gammaproteobacteria	p__Proteobacteria	c__Gammaproteobacteria	p__Proteobacteria	FALSE	NA
bin_82	0.744301	0.757859	9	4	0.703077	0.515512	29	BACTERIA	c__Gammaproteobacteria	p__Proteobacteria	c__Gammaproteobacteria	p__Proteobacteria	FALSE	NA
bin_82	0.744301	0.757859	9	4	0.669953	0.79215	20	BACTERIA	c__Gammaproteobacteria	p__Proteobacteria	c__Gammaproteobacteria	p__Proteobacteria	FALSE	NA
bin_82	0.744301	0.757859	9	4	0.770437	0.763922	20	BACTERIA	c__Gammaproteobacteria	p__Proteobacteria	c__Gammaproteobacteria	p__Proteobacteria	FALSE	NA
bin_82	0.744301	0.757859	9	4	0.744301	0.757859	NA	BACTERIA	c__Gammaproteobacteria	p__Proteobacteria	c__Gammaproteobacteria	p__Proteobacteria	FALSE	NA
bin_83	0.68471	0.508168	16	9	0.674099	0.434645	12	BACTERIA	c__Gammaproteobacteria	p__Proteobacteria	c__Gammaproteobacteria	p__Proteobacteria	FALSE	NA
bin_83	0.68471	0.508168	16	9	0.650385	0.615874	406	BACTERIA	c__Gammaproteobacteria	p__Proteobacteria	c__Gammaproteobacteria	p__Proteobacteria	FALSE	NA
bin_83	0.68471	0.508168	16	9	0.669814	0.468296	255	BACTERIA	c__Gammaproteobacteria	p__Proteobacteria	c__Gammaproteobacteria	p__Proteobacteria	FALSE	NA
bin_83	0.68471	0.508168	16	9	0.742956	0.48225	64	BACTERIA	c__Gammaproteobacteria	p__Proteobacteria	c__Gammaproteobacteria	p__Proteobacteria	FALSE	NA
bin_83	0.68471	0.508168	16	9	0.628581	0.585668	220	BACTERIA	c__Gammaproteobacteria	p__Proteobacteria	c__Gammaproteobacteria	p__Proteobacteria	FALSE	NA
bin_83	0.68471	0.508168	16	9	0.695619	0.574172	262	BACTERIA	c__Gammaproteobacteria	p__Proteobacteria	c__Gammaproteobacteria	p__Proteobacteria	FALSE	NA
bin_83	0.68471	0.508168	16	9	0.710807	0.447182	605	BACTERIA	c__Gammaproteobacteria	p__Proteobacteria	c__Gammaproteobacteria	p__Proteobacteria	FALSE	NA
bin_83	0.68471	0.508168	16	9	0.675047	0.764188	47	BACTERIA	c__Gammaproteobacteria	p__Proteobacteria	c__Gammaproteobacteria	p__Proteobacteria	FALSE	NA
bin_83	0.68471	0.508168	16	9	0.689399	0.5647	645	BACTERIA	c__Gammaproteobacteria	p__Proteobacteria	c__Gammaproteobacteria	p__Proteobacteria	FALSE	NA
bin_83	0.68471	0.508168	16	9	0.529483	0.623405	43	BACTERIA	c__Gammaproteobacteria	p__Proteobacteria	c__Gammaproteobacteria	p__Proteobacteria	FALSE	NA
bin_83	0.68471	0.508168	16	9	0.814714	0.740833	96	BACTERIA	c__Gammaproteobacteria	p__Proteobacteria	c__Gammaproteobacteria	p__Proteobacteria	FALSE	NA
bin_83	0.68471	0.508168	16	9	0.703077	0.515512	13	BACTERIA	c__Gammaproteobacteria	p__Proteobacteria	c__Gammaproteobacteria	p__Proteobacteria	FALSE	NA
bin_83	0.68471	0.508168	16	9	0.675968	0.492632	84	BACTERIA	c__Gammaproteobacteria	p__Proteobacteria	c__Gammaproteobacteria	p__Proteobacteria	FALSE	NA
bin_83	0.68471	0.508168	16	9	0.69994	0.454927	383	BACTERIA	c__Gammaproteobacteria	p__Proteobacteria	c__Gammaproteobacteria	p__Proteobacteria	FALSE	NA
bin_83	0.68471	0.508168	16	9	0.7533	0.435156	79	BACTERIA	c__Gammaproteobacteria	p__Proteobacteria	c__Gammaproteobacteria	p__Proteobacteria	FALSE	NA
bin_83	0.68471	0.508168	16	9	0.649186	0.58953	346	BACTERIA	c__Gammaproteobacteria	p__Proteobacteria	c__Gammaproteobacteria	p__Proteobacteria	FALSE	NA
bin_83	0.68471	0.508168	16	9	0.68471	0.508168	NA	BACTERIA	c__Gammaproteobacteria	p__Proteobacteria	c__Gammaproteobacteria	p__Proteobacteria	FALSE	NA
bin_84	0.426939	0.585547	3	3	0.529483	0.623405	5	BACTERIA	c__Actinobacteria	p__Actinobacteria	c__Actinobacteria	p__Actinobacteria	FALSE	NA
bin_84	0.426939	0.585547	3	3	0.703077	0.515512	13	BACTERIA	c__Actinobacteria	p__Actinobacteria	c__Actinobacteria	p__Actinobacteria	FALSE	NA
bin_84	0.426939	0.585547	3	3	0.171723	0.668449	5	BACTERIA	c__Actinobacteria	p__Actinobacteria	c__Actinobacteria	p__Actinobacteria	FALSE	NA
bin_84	0.426939	0.585547	3	3	0.426939	0.585547	NA	BACTERIA	c__Actinobacteria	p__Actinobacteria	c__Actinobacteria	p__Actinobacteria	FALSE	NA
bin_85	0.474026	0.662626	1	4	0.529483	0.623405	15	BACTERIA	c__Betaproteobacteria	p__Proteobacteria	c__Betaproteobacteria	p__Proteobacteria	FALSE	NA
bin_85	0.474026	0.662626	1	4	0.474026	0.662626	NA	BACTERIA	c__Betaproteobacteria	p__Proteobacteria	c__Betaproteobacteria	p__Proteobacteria	FALSE	NA
bin_87	0.587148	0.622413	5	16	0.74531	0.123567	124	BACTERIA	c__Gammaproteobacteria	p__Proteobacteria	c__Gammaproteobacteria	p__Proteobacteria	FALSE	NA
bin_87	0.587148	0.622413	5	16	0.675047	0.764188	26	BACTERIA	c__Gammaproteobacteria	p__Proteobacteria	c__Gammaproteobacteria	p__Proteobacteria	FALSE	NA
bin_87	0.587148	0.622413	5	16	0.628581	0.585668	80	BACTERIA	c__Gammaproteobacteria	p__Proteobacteria	c__Gammaproteobacteria	p__Proteobacteria	FALSE	NA
bin_87	0.587148	0.622413	5	16	0.60537	0.612239	2888	BACTERIA	c__Gammaproteobacteria	p__Proteobacteria	c__Gammaproteobacteria	p__Proteobacteria	FALSE	NA
bin_87	0.587148	0.622413	5	16	0.529483	0.623405	12	BACTERIA	c__Gammaproteobacteria	p__Proteobacteria	c__Gammaproteobacteria	p__Proteobacteria	FALSE	NA
bin_87	0.587148	0.622413	5	16	0.587148	0.622413	NA	BACTERIA	c__Gammaproteobacteria	p__Proteobacteria	c__Gammaproteobacteria	p__Proteobacteria	FALSE	NA
bin_89	0.585782	0.332273	4	8	0.790965	0.357306	22	BACTERIA	c__Clostridia	p__Firmicutes	c__Clostridia	p__Firmicutes	FALSE	NA
bin_89	0.585782	0.332273	4	8	0.66279	0.44494	244	BACTERIA	c__Clostridia	p__Firmicutes	c__Clostridia	p__Firmicutes	FALSE	NA
bin_89	0.585782	0.332273	4	8	0.477392	0.365418	120	BACTERIA	c__Clostridia	p__Firmicutes	c__Clostridia	p__Firmicutes	FALSE	NA
bin_89	0.585782	0.332273	4	8	0.48312	0.226858	300	BACTERIA	c__Clostridia	p__Firmicutes	c__Clostridia	p__Firmicutes	FALSE	NA
bin_89	0.585782	0.332273	4	8	0.585782	0.332273	NA	BACTERIA	c__Clostridia	p__Firmicutes	c__Clostridia	p__Firmicutes	FALSE	NA
bin_9	0.120644	0.574947	9	2	0.171723	0.668449	515	BACTERIA	c__Bacteroidia	p__Bacteroidetes	c__Bacteroidia	p__Bacteroidetes	FALSE	NA
bin_9	0.120644	0.574947	9	2	0.790965	0.357306	13	BACTERIA	c__Bacteroidia	p__Bacteroidetes	c__Bacteroidia	p__Bacteroidetes	FALSE	NA
bin_9	0.120644	0.574947	9	2	0.0582407	0.662793	13	BACTERIA	c__Bacteroidia	p__Bacteroidetes	c__Bacteroidia	p__Bacteroidetes	FALSE	NA
bin_9	0.120644	0.574947	9	2	0.121849	0.634751	12	BACTERIA	c__Bacteroidia	p__Bacteroidetes	c__Bacteroidia	p__Bacteroidetes	FALSE	NA
bin_9	0.120644	0.574947	9	2	0.0906281	0.586809	8	BACTERIA	c__Bacteroidia	p__Bacteroidetes	c__Bacteroidia	p__Bacteroidetes	FALSE	NA
bin_9	0.120644	0.574947	9	2	0.0445641	0.558114	2360	BACTERIA	c__Bacteroidia	p__Bacteroidetes	c__Bacteroidia	p__Bacteroidetes	FALSE	NA
bin_9	0.120644	0.574947	9	2	0.198637	0.584858	163	BACTERIA	c__Bacteroidia	p__Bacteroidetes	c__Bacteroidia	p__Bacteroidetes	FALSE	NA
bin_9	0.120644	0.574947	9	2	0.0623186	0.589589	190	BACTERIA	c__Bacteroidia	p__Bacteroidetes	c__Bacteroidia	p__Bacteroidetes	FALSE	NA
bin_9	0.120644	0.574947	9	2	0.0983256	0.487174	104	BACTERIA	c__Bacteroidia	p__Bacteroidetes	c__Bacteroidia	p__Bacteroidetes	FALSE	NA
bin_9	0.120644	0.574947	9	2	0.120644	0.574947	NA	BACTERIA	c__Bacteroidia	p__Bacteroidetes	c__Bacteroidia	p__Bacteroidetes	FALSE	NA
bin_90	0.66001	0.688447	15	5	0.678606	0.840066	56	BACTERIA	c__Betaproteobacteria	p__Proteobacteria	c__Betaproteobacteria	p__Proteobacteria	FALSE	NA
bin_90	0.66001	0.688447	15	5	0.768858	0.307515	7	BACTERIA	c__Betaproteobacteria	p__Proteobacteria	c__Betaproteobacteria	p__Proteobacteria	FALSE	NA
bin_90	0.66001	0.688447	15	5	0.703077	0.515512	44	BACTERIA	c__Betaproteobacteria	p__Proteobacteria	c__Betaproteobacteria	p__Proteobacteria	FALSE	NA
bin_90	0.66001	0.688447	15	5	0.529483	0.623405	61	BACTERIA	c__Betaproteobacteria	p__Proteobacteria	c__Betaproteobacteria	p__Proteobacteria	FALSE	NA
bin_90	0.66001	0.688447	15	5	0.695619	0.574172	105	BACTERIA	c__Betaproteobacteria	p__Proteobacteria	c__Betaproteobacteria	p__Proteobacteria	FALSE	NA
bin_90	0.66001	0.688447	15	5	0.709773	0.777431	16	BACTERIA	c__Betaproteobacteria	p__Proteobacteria	c__Betaproteobacteria	p__Proteobacteria	FALSE	NA
bin_90	0.66001	0.688447	15	5	0.675047	0.764188	11	BACTERIA	c__Betaproteobacteria	p__Proteobacteria	c__Betaproteobacteria	p__Proteobacteria	FALSE	NA
bin_90	0.66001	0.688447	15	5	0.628581	0.585668	29	BACTERIA	c__Betaproteobacteria	p__Proteobacteria	c__Betaproteobacteria	p__Proteobacteria	FALSE	NA
bin_90	0.66001	0.688447	15	5	0.64106	0.690256	20	BACTERIA	c__Betaproteobacteria	p__Proteobacteria	c__Betaproteobacteria	p__Proteobacteria	FALSE	NA
bin_90	0.66001	0.688447	15	5	0.650385	0.615874	59	BACTERIA	c__Betaproteobacteria	p__Proteobacteria	c__Betaproteobacteria	p__Proteobacteria	FALSE	NA
bin_90	0.66001	0.688447	15	5	0.590434	0.636943	492	BACTERIA	c__Betaproteobacteria	p__Proteobacteria	c__Betaproteobacteria	p__Proteobacteria	FALSE	NA
bin_90	0.66001	0.688447	15	5	0.669953	0.79215	30	BACTERIA	c__Betaproteobacteria	p__Proteobacteria	c__Betaproteobacteria	p__Proteobacteria	FALSE	NA
bin_90	0.66001	0.688447	15	5	0.649186	0.58953	50	BACTERIA	c__Betaproteobacteria	p__Proteobacteria	c__Betaproteobacteria	p__Proteobacteria	FALSE	NA
bin_90	0.66001	0.688447	15	5	0.706256	0.267061	13	BACTERIA	c__Betaproteobacteria	p__Proteobacteria	c__Betaproteobacteria	p__Proteobacteria	FALSE	NA
bin_90	0.66001	0.688447	15	5	0.726222	0.786131	208	BACTERIA	c__Betaproteobacteria	p__Proteobacteria	c__Betaproteobacteria	p__Proteobacteria	FALSE	NA
bin_90	0.66001	0.688447	15	5	0.66001	0.688447	NA	BACTERIA	c__Betaproteobacteria	p__Proteobacteria	c__Betaproteobacteria	p__Proteobacteria	FALSE	NA
bin_92	0.75494	0.478284	8	6	0.7157	0.559407	455	BACTERIA	c__Betaproteobacteria	p__Proteobacteria	c__Betaproteobacteria	p__Proteobacteria	FALSE	NA
bin_92	0.75494	0.478284	8	6	0.529483	0.623405	33	BACTERIA	c__Betaproteobacteria	p__Proteobacteria	c__Betaproteobacteria	p__Proteobacteria	FALSE	NA
bin_92	0.75494	0.478284	8	6	0.650734	0.326027	3745	BACTERIA	c__Betaproteobacteria	p__Proteobacteria	c__Betaproteobacteria	p__Proteobacteria	FALSE	NA
bin_92	0.75494	0.478284	8	6	0.790965	0.357306	10	BACTERIA	c__Betaproteobacteria	p__Proteobacteria	c__Betaproteobacteria	p__Proteobacteria	FALSE	NA
bin_92	0.75494	0.478284	8	6	0.703077	0.515512	7	BACTERIA	c__Betaproteobacteria	p__Proteobacteria	c__Betaproteobacteria	p__Proteobacteria	FALSE	NA
bin_92	0.75494	0.478284	8	6	0.770437	0.763922	104	BACTERIA	c__Betaproteobacteria	p__Proteobacteria	c__Betaproteobacteria	p__Proteobacteria	FALSE	NA
bin_92	0.75494	0.478284	8	6	0.742956	0.48225	37	BACTERIA	c__Betaproteobacteria	p__Proteobacteria	c__Betaproteobacteria	p__Proteobacteria	FALSE	NA
bin_92	0.75494	0.478284	8	6	0.893358	0.297379	7	BACTERIA	c__Betaproteobacteria	p__Proteobacteria	c__Betaproteobacteria	p__Proteobacteria	FALSE	NA
bin_92	0.75494	0.478284	8	6	0.75494	0.478284	NA	BACTERIA	c__Betaproteobacteria	p__Proteobacteria	c__Betaproteobacteria	p__Proteobacteria	FALSE	NA
bin_93	0.661861	0.638348	13	4	0.628581	0.585668	23	BACTERIA	c__Betaproteobacteria	p__Proteobacteria	c__Betaproteobacteria	p__Proteobacteria	FALSE	NA
bin_93	0.661861	0.638348	13	4	0.709773	0.777431	19	BACTERIA	c__Betaproteobacteria	p__Proteobacteria	c__Betaproteobacteria	p__Proteobacteria	FALSE	NA
bin_93	0.661861	0.638348	13	4	0.703077	0.515512	20	BACTERIA	c__Betaproteobacteria	p__Proteobacteria	c__Betaproteobacteria	p__Proteobacteria	FALSE	NA
bin_93	0.661861	0.638348	13	4	0.675047	0.764188	59	BACTERIA	c__Betaproteobacteria	p__Proteobacteria	c__Betaproteobacteria	p__Proteobacteria	FALSE	NA
bin_93	0.661861	0.638348	13	4	0.689399	0.5647	93	BACTERIA	c__Betaproteobacteria	p__Proteobacteria	c__Betaproteobacteria	p__Proteobacteria	FALSE	NA
bin_93	0.661861	0.638348	13	4	0.7157	0.559407	30	BACTERIA	c__Betaproteobacteria	p__Proteobacteria	c__Betaproteobacteria	p__Proteobacteria	FALSE	NA
bin_93	0.661861	0.638348	13	4	0.529483	0.623405	27	BACTERIA	c__Betaproteobacteria	p__Proteobacteria	c__Betaproteobacteria	p__Proteobacteria	FALSE	NA
bin_93	0.661861	0.638348	13	4	0.675968	0.492632	8	BACTERIA	c__Betaproteobacteria	p__Proteobacteria	c__Betaproteobacteria	p__Proteobacteria	FALSE	NA
bin_93	0.661861	0.638348	13	4	0.636427	0.802042	274	BACTERIA	c__Betaproteobacteria	p__Proteobacteria	c__Betaproteobacteria	p__Proteobacteria	FALSE	NA
bin_93	0.661861	0.638348	13	4	0.669953	0.79215	209	BACTERIA	c__Betaproteobacteria	p__Proteobacteria	c__Betaproteobacteria	p__Proteobacteria	FALSE	NA
bin_93	0.661861	0.638348	13	4	0.678606	0.840066	131	BACTERIA	c__Betaproteobacteria	p__Proteobacteria	c__Betaproteobacteria	p__Proteobacteria	FALSE	NA
bin_93	0.661861	0.638348	13	4	0.726222	0.786131	36	BACTERIA	c__Betaproteobacteria	p__Proteobacteria	c__Betaproteobacteria	p__Proteobacteria	FALSE	NA
bin_93	0.661861	0.638348	13	4	0.649186	0.58953	67	BACTERIA	c__Betaproteobacteria	p__Proteobacteria	c__Betaproteobacteria	p__Proteobacteria	FALSE	NA
bin_93	0.661861	0.638348	13	4	0.661861	0.638348	NA	BACTERIA	c__Betaproteobacteria	p__Proteobacteria	c__Betaproteobacteria	p__Proteobacteria	FALSE	NA
bin_94	0.725056	0.370862	17	1	0.893358	0.297379	10	BACTERIA	c__Bacilli	p__Firmicutes	Other	p__Firmicutes	FALSE	NA
bin_94	0.725056	0.370862	17	1	0.121849	0.634751	8	BACTERIA	c__Bacilli	p__Firmicutes	Other	p__Firmicutes	FALSE	NA
bin_94	0.725056	0.370862	17	1	0.768858	0.307515	5	BACTERIA	c__Bacilli	p__Firmicutes	Other	p__Firmicutes	FALSE	NA
bin_94	0.725056	0.370862	17	1	0.837236	0.258098	10	BACTERIA	c__Bacilli	p__Firmicutes	Other	p__Firmicutes	FALSE	NA
bin_94	0.725056	0.370862	17	1	0.746883	0.269899	24	BACTERIA	c__Bacilli	p__Firmicutes	Other	p__Firmicutes	FALSE	NA
bin_94	0.725056	0.370862	17	1	0.738743	0.34809	5	BACTERIA	c__Bacilli	p__Firmicutes	Other	p__Firmicutes	FALSE	NA
bin_94	0.725056	0.370862	17	1	0.787274	0.186047	15	BACTERIA	c__Bacilli	p__Firmicutes	Other	p__Firmicutes	FALSE	NA
bin_94	0.725056	0.370862	17	1	0.7157	0.559407	16	BACTERIA	c__Bacilli	p__Firmicutes	Other	p__Firmicutes	FALSE	NA
bin_94	0.725056	0.370862	17	1	0.803358	0.378469	38	BACTERIA	c__Bacilli	p__Firmicutes	Other	p__Firmicutes	FALSE	NA
bin_94	0.725056	0.370862	17	1	0.706256	0.267061	9	BACTERIA	c__Bacilli	p__Firmicutes	Other	p__Firmicutes	FALSE	NA
bin_94	0.725056	0.370862	17	1	0.708639	0.172684	12	BACTERIA	c__Bacilli	p__Firmicutes	Other	p__Firmicutes	FALSE	NA
bin_94	0.725056	0.370862	17	1	0.198637	0.584858	9	BACTERIA	c__Bacilli	p__Firmicutes	Other	p__Firmicutes	FALSE	NA
bin_94	0.725056	0.370862	17	1	0.775626	0.244101	13	BACTERIA	c__Bacilli	p__Firmicutes	Other	p__Firmicutes	FALSE	NA
bin_94	0.725056	0.370862	17	1	0.669953	0.79215	6	BACTERIA	c__Bacilli	p__Firmicutes	Other	p__Firmicutes	FALSE	NA
bin_94	0.725056	0.370862	17	1	0.703077	0.515512	5	BACTERIA	c__Bacilli	p__Firmicutes	Other	p__Firmicutes	FALSE	NA
bin_94	0.725056	0.370862	17	1	0.757769	0.179883	24	BACTERIA	c__Bacilli	p__Firmicutes	Other	p__Firmicutes	FALSE	NA
bin_94	0.725056	0.370862	17	1	0.745474	0.358009	111	BACTERIA	c__Bacilli	p__Firmicutes	Other	p__Firmicutes	FALSE	NA
bin_94	0.725056	0.370862	17	1	0.725056	0.370862	NA	BACTERIA	c__Bacilli	p__Firmicutes	Other	p__Firmicutes	FALSE	NA
bin_96	0.350341	0.585897	2	2	0.171723	0.668449	28	BACTERIA	c__Bacteroidia	p__Bacteroidetes	c__Bacteroidia	p__Bacteroidetes	FALSE	NA
bin_96	0.350341	0.585897	2	2	0.529483	0.623405	5	BACTERIA	c__Bacteroidia	p__Bacteroidetes	c__Bacteroidia	p__Bacteroidetes	FALSE	NA
bin_96	0.350341	0.585897	2	2	0.350341	0.585897	NA	BACTERIA	c__Bacteroidia	p__Bacteroidetes	c__Bacteroidia	p__Bacteroidetes	FALSE	NA
bin_97	0.0335477	0.701149	2	2	0.0445641	0.558114	98	BACTERIA	c__Bacteroidia	p__Bacteroidetes	c__Bacteroidia	p__Bacteroidetes	FALSE	NA
bin_97	0.0335477	0.701149	2	2	0.171723	0.668449	5	BACTERIA	c__Bacteroidia	p__Bacteroidetes	c__Bacteroidia	p__Bacteroidetes	FALSE	NA
bin_97	0.0335477	0.701149	2	2	0.0335477	0.701149	NA	BACTERIA	c__Bacteroidia	p__Bacteroidetes	c__Bacteroidia	p__Bacteroidetes	FALSE	NA
bin_98	0.341069	0.516334	3	2	0.0906281	0.586809	757	BACTERIA	c__Bacteroidia	p__Bacteroidetes	c__Bacteroidia	p__Bacteroidetes	FALSE	NA
bin_98	0.341069	0.516334	3	2	0.703077	0.515512	7	BACTERIA	c__Bacteroidia	p__Bacteroidetes	c__Bacteroidia	p__Bacteroidetes	FALSE	NA
bin_98	0.341069	0.516334	3	2	0.171723	0.668449	225	BACTERIA	c__Bacteroidia	p__Bacteroidetes	c__Bacteroidia	p__Bacteroidetes	FALSE	NA
bin_98	0.341069	0.516334	3	2	0.341069	0.516334	NA	BACTERIA	c__Bacteroidia	p__Bacteroidetes	c__Bacteroidia	p__Bacteroidetes	FALSE	NA
bin_99	0.66645	0.611696	2	3	0.703077	0.515512	20	BACTERIA	c__Deltaproteobacteria	p__Proteobacteria	Other	p__Proteobacteria	FALSE	NA
bin_99	0.66645	0.611696	2	3	0.529483	0.623405	6	BACTERIA	c__Deltaproteobacteria	p__Proteobacteria	Other	p__Proteobacteria	FALSE	NA
bin_99	0.66645	0.611696	2	3	0.66645	0.611696	NA	BACTERIA	c__Deltaproteobacteria	p__Proteobacteria	Other	p__Proteobacteria	FALSE	NA

## Sheet: Fig2b
Data to plot Fig 2b: MAG-plasmid normalised association matrix used to make Fig2b
Plasmid	bin_1	bin_10	bin_103	bin_104	bin_105	bin_106	bin_107	bin_108	bin_11	bin_111	bin_112	bin_113	bin_114	bin_119	bin_12	bin_120	bin_121	bin_123	bin_124	bin_125	bin_126	bin_127	bin_128	bin_13	bin_130	bin_131	bin_132	bin_134	bin_135	bin_136	bin_138	bin_139	bin_14	bin_141	bin_142	bin_143	bin_145	bin_147	bin_148	bin_149	bin_15	bin_151	bin_153	bin_155	bin_156	bin_158	bin_159	bin_16	bin_160
2	0	8	7	0	15	0	27	5	0	0	5	0	0	0	39	0	0	7	0	0	0	6	0	0	8	34	0	0	0	0	18	7	0	0	20	0	58	5	0	0	391	23	30	21	37	22	51	32	19
5	17	0	0	418	0	0	0	0	0	45	0	0	0	0	0	624	0	0	0	0	0	0	0	17	0	0	0	0	0	0	0	0	0	0	0	0	0	0	0	0	5	0	0	0	0	0	0	0	0
30	6	1059	0	0	52	8	51	0	6	0	27	0	0	0	12	0	0	0	0	0	0	0	0	0	30	17	20	14	0	11	0	41	25	0	6	0	13	34	0	0	6	0	0	0	0	158	68	11	398
1	0	0	0	241	0	0	0	0	0	0	0	0	0	0	0	333	10	0	0	0	0	0	0	250	0	0	0	0	0	0	0	0	0	6	0	0	0	0	0	0	0	0	0	0	0	0	0	0	0
3	0	0	49	0	0	7	0	0	6	0	0	0	0	0	0	0	0	0	0	0	0	25	0	0	0	0	0	0	0	0	0	0	0	0	7	0	0	0	0	0	0	21	0	46	0	0	0	0	0
7	0	0	0	0	0	0	23	0	0	0	0	0	0	0	0	0	0	9	0	0	0	0	0	0	0	0	0	0	0	0	0	2137	0	0	0	0	0	0	0	0	0	0	0	0	0	0	0	0	0
11	0	73	0	0	64	0	158	0	0	0	0	0	0	0	0	0	0	35	0	0	0	0	0	0	0	27	85	0	0	0	0	39	0	0	0	0	0	0	0	0	10	0	51	0	783	141	18	13	0
18	0	7	273	10	0	0	0	0	0	44	0	0	0	0	0	0	0	0	0	0	0	33	0	0	0	0	0	0	0	0	99	0	0	0	33	0	0	0	0	0	0	187	0	204	0	0	0	0	0
24	0	56	0	0	0	0	0	0	0	0	0	0	0	0	0	0	0	0	0	0	0	554	0	0	0	0	0	0	0	0	0	0	0	0	38	0	0	0	0	0	0	0	0	0	0	0	0	0	0
26	0	9	0	0	18	0	0	0	0	0	0	0	0	0	8	0	0	0	0	0	0	0	0	0	325	0	11	0	0	0	0	21	0	0	0	0	49	0	0	0	0	0	49	0	0	76	0	0	0
40	0	8	0	0	0	0	62	0	7	0	0	13	0	0	62	0	0	0	0	0	0	0	0	0	57	13	12	0	0	0	0	64	0	0	0	0	90	0	0	0	5	0	57	0	0	86	56	7	28
49	0	63	0	0	0	0	0	0	0	0	0	0	0	0	0	0	0	0	0	0	0	0	0	0	0	69	35	0	0	0	0	28	0	0	0	0	22	0	0	0	0	0	0	0	138	117	0	0	0
4	0	0	1126	0	0	0	0	0	14	0	0	0	0	18	5	0	0	0	16	0	0	124	0	0	0	0	0	0	12	0	0	0	0	0	18	0	5	0	0	0	5	70	0	113	0	0	0	0	0
6	0	0	527	0	0	37	0	0	0	0	0	0	0	0	0	0	0	0	0	19	0	0	0	0	0	37	0	0	0	0	0	0	0	0	31	0	13	0	0	0	7	222	0	168	0	0	0	0	0
8	0	0	1657	0	0	0	0	0	0	0	0	0	0	0	0	0	0	0	0	0	0	83	0	0	0	0	0	0	0	0	0	0	0	0	14	0	0	0	0	0	0	103	0	63	0	0	0	0	0
12	0	0	121	0	0	0	0	0	0	0	0	0	0	0	0	0	0	0	0	0	165	0	0	0	0	0	0	0	0	0	0	0	0	0	17	0	0	0	0	0	0	0	0	173	0	0	0	0	0
14	0	0	21	0	0	0	0	0	0	0	0	0	0	0	0	0	0	0	0	0	0	34	0	0	0	0	0	0	0	0	0	0	0	0	0	0	0	0	0	0	0	16	0	43	0	0	0	0	0
28	0	0	193	0	0	0	0	0	0	0	0	0	0	0	0	0	0	0	0	0	0	73	0	0	0	0	0	0	0	0	0	0	0	0	20	0	0	0	0	0	0	78	0	126	0	0	0	0	0
33	0	0	123	0	0	0	0	0	0	0	0	0	0	0	0	0	0	0	0	0	0	47	0	0	0	0	0	0	0	0	0	0	62	0	19	0	0	0	0	0	0	0	0	65	0	0	0	10	0
61	0	0	100	0	0	0	0	0	0	0	0	0	0	0	0	0	0	0	0	0	0	76	0	0	0	0	0	0	0	0	0	0	0	0	6	0	0	0	0	0	0	95	0	299	0	0	0	0	0
62	0	0	501	0	0	0	0	0	0	0	0	0	0	0	0	151	0	0	0	0	0	0	0	0	0	0	0	0	0	0	0	0	0	0	34	0	0	0	0	0	0	0	0	0	0	0	0	0	0
93	0	0	411	0	0	0	0	0	0	0	0	0	0	0	0	0	0	0	0	0	0	0	0	0	0	0	0	0	0	0	83	0	0	0	21	0	0	0	0	0	0	0	0	124	0	0	0	0	0
97	0	0	272	0	0	0	0	0	0	0	0	0	0	0	0	0	0	0	0	0	0	72	0	0	0	0	0	0	0	0	0	0	0	0	16	0	7	0	0	0	0	32	0	35	0	0	0	0	0
100	0	0	883	0	0	0	0	0	0	0	0	0	0	0	0	0	0	0	0	0	0	208	0	0	0	0	0	0	0	0	0	0	0	0	19	0	0	0	0	0	0	0	0	208	0	0	0	0	0
10	0	0	0	27	0	0	0	530	0	0	0	0	0	0	0	0	183	0	0	0	0	0	0	0	0	0	0	0	0	0	0	0	0	0	0	214	11	0	234	0	6	0	0	32	0	0	0	0	0
20	0	0	0	26	0	0	0	0	0	0	0	0	0	0	0	0	0	0	0	0	0	0	0	9	0	0	0	0	0	0	0	6	0	0	0	0	0	0	0	0	0	0	0	0	0	0	0	0	0
36	0	0	0	8	0	0	0	0	0	0	0	0	0	0	0	0	0	0	0	0	0	0	0	0	0	0	0	0	66	0	0	0	0	0	0	0	0	0	0	0	0	0	0	0	0	0	0	0	0
37	0	0	0	65	0	0	0	0	0	0	0	0	0	0	0	106	0	0	0	0	0	0	0	10	0	0	0	0	0	0	0	0	0	0	0	0	0	0	0	0	0	0	0	0	0	0	0	0	0
39	0	0	0	353	0	0	0	0	0	0	0	0	0	0	0	479	0	0	0	0	0	0	0	12	0	0	0	0	0	0	0	0	0	0	0	0	0	0	0	0	5	0	0	0	0	0	0	0	0
77	0	0	0	110	0	0	0	0	0	0	0	0	0	0	0	0	0	0	0	0	0	0	0	0	0	0	0	0	0	0	0	0	0	0	0	0	0	0	0	0	0	0	0	0	0	0	0	15	0
80	0	0	0	171	0	0	0	0	0	0	0	0	0	0	0	83	0	0	0	0	0	0	0	64	0	0	0	0	0	0	0	0	0	0	0	0	0	0	0	0	0	0	0	0	0	0	0	0	0
87	0	0	0	114	0	0	0	0	0	0	0	0	0	0	0	50	0	0	0	0	0	0	0	0	0	0	0	0	0	0	0	0	0	0	0	0	0	0	0	0	5	0	0	0	0	0	0	0	0
89	0	0	0	116	0	0	0	0	0	0	0	0	0	0	0	0	0	0	0	0	0	0	0	0	0	0	0	0	0	0	0	0	0	0	0	0	0	0	0	0	0	0	0	0	0	0	0	0	0
94	0	0	0	113	0	0	0	0	0	0	0	0	0	0	0	0	0	0	0	0	0	0	0	272	0	0	0	0	0	0	0	0	0	0	0	0	0	0	0	0	0	0	0	0	0	0	0	0	0
96	0	0	0	1215	0	0	0	0	0	0	0	0	0	0	0	2070	0	0	0	0	0	0	0	56	0	0	0	0	0	0	0	0	0	0	0	0	0	0	0	0	0	0	0	0	0	0	0	0	0
105	0	0	0	14	0	0	0	0	0	0	0	0	0	0	0	0	0	0	0	0	0	0	0	0	0	0	0	0	0	0	0	0	0	0	0	0	0	0	0	0	0	0	0	0	0	0	0	0	0
21	0	0	0	0	57	0	0	0	0	0	0	0	0	0	186	0	0	0	0	0	0	0	0	0	0	0	0	0	0	0	0	0	0	0	0	0	0	0	0	0	0	0	0	0	0	0	0	0	0
46	0	0	0	0	59	0	0	0	0	0	0	0	0	0	0	0	0	0	0	0	0	0	0	0	0	0	0	0	0	0	0	53	0	0	0	0	642	0	0	0	42	0	0	0	0	0	0	0	0
75	0	0	0	0	165	0	0	0	0	0	0	0	0	0	526	0	0	0	0	0	0	0	0	0	0	0	0	0	0	0	0	0	0	0	0	0	0	0	0	0	17	0	0	0	0	0	0	0	0
17	0	0	0	0	0	29	0	0	0	0	0	0	0	0	0	0	0	0	0	0	0	172	0	0	0	0	0	0	0	0	0	0	0	0	10	0	0	0	0	0	6	61	0	61	0	0	0	0	0
64	0	0	0	0	0	0	155	0	0	0	0	0	0	0	67	0	0	0	0	0	0	0	0	0	0	45	30	0	0	0	0	0	0	0	0	0	0	0	0	0	243	0	0	0	0	0	74	0	0
81	0	0	0	0	0	0	442	0	0	0	0	0	0	0	0	0	0	0	0	0	0	0	0	0	0	0	0	0	0	0	0	36	0	0	0	0	96	0	0	0	10	0	0	0	0	0	0	44	0
95	0	0	0	0	0	0	0	600	0	0	0	0	0	0	0	0	277	0	0	0	0	0	0	0	0	0	0	197	0	162	0	0	0	0	0	0	0	0	934	704	0	0	0	0	0	0	0	0	0
38	0	0	0	0	0	0	0	0	0	0	0	0	12	0	0	0	0	0	0	0	0	0	0	0	0	0	0	0	0	0	0	0	0	0	0	0	0	0	0	0	0	0	0	0	0	0	0	0	0
54	0	0	0	0	0	0	0	0	0	0	0	0	24	0	411	0	0	0	0	0	0	0	76	0	0	0	0	0	0	0	0	0	0	0	0	0	0	0	0	0	7	0	0	0	0	0	0	0	0
63	0	0	0	0	0	0	0	0	0	0	0	0	617	0	0	0	0	0	0	0	0	0	0	0	0	0	0	0	0	0	0	0	0	0	0	0	0	0	0	0	0	0	0	0	0	0	0	0	0
15	0	0	0	0	0	0	0	0	0	0	0	0	0	0	131	0	0	0	0	0	0	0	0	0	0	0	0	0	0	0	0	0	0	0	0	0	0	0	0	0	0	0	0	0	0	0	0	0	0
22	0	0	0	0	0	0	0	0	0	0	0	0	0	0	13	0	0	0	0	0	0	0	0	0	0	0	0	0	0	0	0	0	0	0	0	0	0	0	0	0	0	42	0	486	0	0	0	0	0
27	0	0	0	0	0	0	0	0	0	0	0	0	0	0	18	0	0	0	0	0	0	0	0	0	0	0	0	0	0	0	0	0	0	0	0	0	0	0	0	0	0	0	0	0	0	0	0	0	0
44	0	0	0	0	0	0	0	0	0	0	0	0	0	0	270	0	0	0	0	0	0	0	0	0	0	0	0	0	0	0	0	21	0	0	0	0	9	0	0	0	0	0	0	0	0	0	0	0	0
48	0	0	0	0	0	0	0	0	0	0	0	0	0	0	719	0	0	0	0	0	0	0	0	0	0	0	0	0	0	0	0	0	0	0	0	0	0	0	0	0	0	0	0	0	0	0	0	0	0
55	0	0	0	0	0	0	0	0	0	0	0	0	0	0	53	0	0	0	0	0	0	0	0	0	0	53	0	0	0	0	0	0	0	0	0	0	27	0	0	0	0	0	0	0	0	0	0	0	0
59	0	0	0	0	0	0	0	0	0	0	0	0	0	0	37	0	0	0	0	0	0	0	0	0	0	0	0	0	0	0	0	0	0	0	0	0	0	0	0	0	10	0	0	0	0	0	0	0	0
73	0	0	0	0	0	0	0	0	0	0	0	0	0	0	940	0	0	0	0	0	0	0	0	0	0	0	0	0	0	0	0	0	0	0	0	0	0	0	0	0	0	0	0	0	0	0	0	0	0
83	0	0	0	0	0	0	0	0	0	0	0	0	0	0	24	0	0	0	0	0	0	0	0	0	0	0	0	0	0	0	0	0	0	0	0	0	0	0	0	0	0	4296	0	181	0	0	0	0	0
84	0	0	0	0	0	0	0	0	0	0	0	0	0	0	61	0	0	0	0	0	0	0	0	0	0	0	0	0	0	0	8	0	0	0	0	0	165	0	0	0	0	0	0	0	0	0	0	0	0
92	0	0	0	0	0	0	0	0	0	0	0	0	0	0	1185	0	0	0	0	0	0	0	0	0	0	0	0	0	0	0	0	0	0	0	0	0	0	0	0	0	0	0	0	0	0	0	0	0	0
99	0	0	0	0	0	0	0	0	0	0	0	0	0	0	723	0	0	0	0	0	0	0	0	0	0	0	0	0	0	0	0	0	0	0	0	0	0	0	0	0	0	0	0	0	0	0	0	0	0
104	0	0	0	0	0	0	0	0	0	0	0	0	0	0	40	0	0	0	0	0	0	0	0	0	0	0	194	0	0	0	0	0	0	0	0	0	0	0	0	0	0	0	0	0	0	0	290	194	0
108	0	0	0	0	0	0	0	0	0	0	0	0	0	0	9	0	0	0	0	0	0	0	0	0	0	0	0	0	0	0	0	0	0	0	0	0	9	0	0	0	0	0	111	0	0	0	0	0	0
57	0	0	0	0	0	0	0	0	0	0	0	0	0	0	0	0	0	19	0	0	0	0	0	0	0	0	0	0	0	0	0	21	0	0	0	0	0	0	0	0	0	0	168	0	0	0	0	17	0
9	0	0	0	0	0	0	0	0	0	0	0	0	0	0	0	0	0	0	0	0	0	40	0	0	0	0	0	0	0	0	0	0	0	0	9	0	0	0	0	0	0	104	0	107	0	0	0	0	0
19	0	0	0	0	0	0	0	0	0	0	0	0	0	0	0	0	0	0	0	0	0	77	0	0	0	0	0	0	0	0	0	0	0	0	5	0	0	0	0	0	0	26	0	41	0	0	0	0	0
42	0	0	0	0	0	0	0	0	0	0	0	0	0	0	0	0	0	0	0	0	0	258	0	0	0	0	0	0	0	0	15	0	0	0	29	0	0	0	0	0	0	751	0	216	0	0	0	0	0
56	0	0	0	0	0	0	0	0	0	0	0	0	0	0	0	0	0	0	0	0	0	115	0	0	0	0	0	0	0	0	0	0	0	0	16	0	0	0	0	0	0	236	0	46	0	0	0	0	0
67	0	0	0	0	0	0	0	0	0	0	0	0	0	0	0	0	0	0	0	0	0	53	0	0	0	0	0	0	0	0	0	0	0	0	0	0	0	0	0	0	0	0	0	151	0	0	0	0	0
70	0	0	0	0	0	0	0	0	0	0	0	0	0	0	0	0	0	0	0	0	0	325	0	0	0	0	0	0	0	0	0	0	0	0	44	0	0	0	0	0	0	0	0	1189	0	0	0	0	0
72	0	0	0	0	0	0	0	0	0	0	0	0	0	0	0	0	0	0	0	0	0	0	0	0	0	15	0	0	0	0	0	0	0	0	0	0	0	0	0	0	0	0	0	0	0	0	0	10	0
86	0	0	0	0	0	0	0	0	0	0	0	0	0	0	0	0	0	0	0	0	0	0	0	0	0	24	0	0	0	0	0	0	0	0	0	0	0	0	0	0	0	0	0	0	0	0	0	8	0
90	0	0	0	0	0	0	0	0	0	0	0	0	0	0	0	0	0	0	0	0	0	0	0	0	0	0	53	0	0	0	0	0	0	0	0	0	182	0	0	0	0	0	0	0	0	0	0	0	0
85	0	0	0	0	0	0	0	0	0	0	0	0	0	0	0	0	0	0	0	0	0	0	0	0	0	0	0	0	0	0	9	0	0	0	336	0	0	0	0	0	0	0	0	0	0	0	0	0	0
32	0	0	0	0	0	0	0	0	0	0	0	0	0	0	0	0	0	0	0	0	0	0	0	0	0	0	0	0	0	0	0	17	0	0	0	0	6	0	0	0	6	0	0	0	0	0	0	0	0
23	0	0	0	0	0	0	0	0	0	0	0	0	0	0	0	0	0	0	0	0	0	0	0	0	0	0	0	0	0	0	0	0	0	0	322	0	0	0	0	0	0	0	0	0	0	0	0	0	0
25	0	0	0	0	0	0	0	0	0	0	0	0	0	0	0	0	0	0	0	0	0	0	0	0	0	0	0	0	0	0	0	0	0	0	19	0	0	0	0	0	0	0	0	98	0	0	0	0	0
35	0	0	0	0	0	0	0	0	0	0	0	0	0	0	0	0	0	0	0	0	0	0	0	0	0	0	0	0	0	0	0	0	0	0	11	0	0	0	0	0	0	67	0	42	0	0	0	0	0
47	0	0	0	0	0	0	0	0	0	0	0	0	0	0	0	0	0	0	0	0	0	0	0	0	0	0	0	0	0	0	0	0	0	0	6	0	0	0	0	0	0	0	0	0	0	0	0	0	0
51	0	0	0	0	0	0	0	0	0	0	0	0	0	0	0	0	0	0	0	0	0	0	0	0	0	0	0	0	0	0	0	0	0	0	10	0	0	0	0	0	0	0	0	203	0	0	0	0	0
68	0	0	0	0	0	0	0	0	0	0	0	0	0	0	0	0	0	0	0	0	0	0	0	0	0	0	0	0	0	0	0	0	0	0	23	0	0	0	0	0	0	0	0	0	0	0	0	0	0
74	0	0	0	0	0	0	0	0	0	0	0	0	0	0	0	0	0	0	0	0	0	0	0	0	0	0	0	0	0	0	0	0	0	0	10	0	0	0	0	0	0	0	0	0	0	0	0	0	0
76	0	0	0	0	0	0	0	0	0	0	0	0	0	0	0	0	0	0	0	0	0	0	0	0	0	0	0	0	0	0	0	0	0	0	14	0	0	0	0	0	0	0	0	0	0	0	0	0	0
78	0	0	0	0	0	0	0	0	0	0	0	0	0	0	0	0	0	0	0	0	0	0	0	0	0	0	0	0	0	0	0	0	0	0	19	0	0	0	0	0	0	65	0	56	0	0	0	0	0
82	0	0	0	0	0	0	0	0	0	0	0	0	0	0	0	0	0	0	0	0	0	0	0	0	0	0	0	0	0	0	0	0	0	0	41	0	0	0	0	0	0	0	0	0	0	0	0	0	0
91	0	0	0	0	0	0	0	0	0	0	0	0	0	0	0	0	0	0	0	0	0	0	0	0	0	0	0	0	0	0	0	0	0	0	12	0	0	0	0	0	0	0	0	59	0	0	0	0	0
109	0	0	0	0	0	0	0	0	0	0	0	0	0	0	0	0	0	0	0	0	0	0	0	0	0	0	0	0	0	0	0	0	0	0	26	0	0	0	0	0	0	162	0	100	0	0	0	0	0
34	0	0	0	0	0	0	0	0	0	0	0	0	0	0	0	0	0	0	0	0	0	0	0	0	0	0	0	0	0	0	0	0	0	0	0	0	5	0	0	0	13	0	0	0	0	0	0	0	0
65	0	0	0	0	0	0	0	0	0	0	0	0	0	0	0	0	0	0	0	0	0	0	0	0	0	0	0	0	0	0	0	0	0	0	0	0	23	0	0	0	8	0	0	0	0	0	0	0	0
98	0	0	0	0	0	0	0	0	0	0	0	0	0	0	0	0	0	0	0	0	0	0	0	0	0	0	0	0	0	0	0	0	0	0	0	0	175	0	0	0	0	0	0	0	0	0	0	0	0
41	0	0	0	0	0	0	0	0	0	0	0	0	0	0	0	0	0	0	0	0	0	0	0	0	0	0	0	0	0	0	0	0	0	0	0	0	0	0	0	0	12	0	0	0	0	0	0	0	0
79	0	0	0	0	0	0	0	0	0	0	0	0	0	0	0	0	0	0	0	0	0	0	0	0	0	0	0	0	0	0	0	0	0	0	0	0	0	0	0	0	25	0	0	195	0	0	0	0	0
101	0	0	0	0	0	0	0	0	0	0	0	0	0	0	0	0	0	0	0	0	0	0	0	0	0	0	0	0	0	0	0	0	0	0	0	0	0	0	0	0	67	0	0	0	0	0	0	0	0
106	0	0	0	0	0	0	0	0	0	0	0	0	0	0	0	0	0	0	0	0	0	0	0	0	0	0	0	0	0	0	0	0	0	0	0	0	0	0	0	0	22	0	0	0	0	0	0	0	0
13	0	0	0	0	0	0	0	0	0	0	0	0	0	0	0	0	0	0	0	0	0	0	0	0	0	0	0	0	0	0	0	0	0	0	0	0	0	0	0	0	0	7	0	7	0	0	0	0	0
31	0	0	0	0	0	0	0	0	0	0	0	0	0	0	0	0	0	0	0	0	0	0	0	0	0	0	0	0	0	0	0	0	0	0	0	0	0	0	0	0	0	70	0	376	0	0	0	0	0
58	0	0	0	0	0	0	0	0	0	0	0	0	0	0	0	0	0	0	0	0	0	0	0	0	0	0	0	0	0	0	0	0	0	0	0	0	0	0	0	0	0	65	0	0	0	0	0	0	0
50	0	0	0	0	0	0	0	0	0	0	0	0	0	0	0	0	0	0	0	0	0	0	0	0	0	0	0	0	0	0	0	0	0	0	0	0	0	0	0	0	0	0	0	0	0	0	0	0	383
102	0	0	0	0	0	0	0	0	0	0	0	0	0	0	0	0	0	0	0	0	0	0	0	0	0	0	0	0	0	0	0	0	0	0	0	0	0	0	0	0	0	0	0	0	0	0	0	0	426
43	0	0	0	0	0	0	0	0	0	0	0	0	0	0	0	0	0	0	0	0	0	0	0	0	0	0	0	0	0	0	0	0	0	0	0	0	0	0	0	0	0	0	0	0	0	0	0	0	0
88	0	0	0	0	0	0	0	0	0	0	0	0	0	0	0	0	0	0	0	0	0	0	0	0	0	0	0	0	0	0	0	0	0	0	0	0	0	0	0	0	0	0	0	0	0	0	0	0	0
103	0	0	0	0	0	0	0	0	0	0	0	0	0	0	0	0	0	0	0	0	0	0	0	0	0	0	0	0	0	0	0	0	0	0	0	0	0	0	0	0	0	0	0	0	0	0	0	0	0
16	0	0	0	0	0	0	0	0	0	0	0	0	0	0	0	0	0	0	0	0	0	0	0	0	0	0	0	0	0	0	0	0	0	0	0	0	0	0	0	0	0	0	0	0	0	0	0	0	0
52	0	0	0	0	0	0	0	0	0	0	0	0	0	0	0	0	0	0	0	0	0	0	0	0	0	0	0	0	0	0	0	0	0	0	0	0	0	0	0	0	0	0	0	0	0	0	0	0	0
69	0	0	0	0	0	0	0	0	0	0	0	0	0	0	0	0	0	0	0	0	0	0	0	0	0	0	0	0	0	0	0	0	0	0	0	0	0	0	0	0	0	0	0	0	0	0	0	0	0
71	0	0	0	0	0	0	0	0	0	0	0	0	0	0	0	0	0	0	0	0	0	0	0	0	0	0	0	0	0	0	0	0	0	0	0	0	0	0	0	0	0	0	0	0	0	0	0	0	0
107	0	0	0	0	0	0	0	0	0	0	0	0	0	0	0	0	0	0	0	0	0	0	0	0	0	0	0	0	0	0	0	0	0	0	0	0	0	0	0	0	0	0	0	0	0	0	0	0	0
29	0	0	0	0	0	0	0	0	0	0	0	0	0	0	0	0	0	0	0	0	0	0	0	0	0	0	0	0	0	0	0	0	0	0	0	0	0	0	0	0	0	0	0	0	0	0	0	0	0
45	0	0	0	0	0	0	0	0	0	0	0	0	0	0	0	0	0	0	0	0	0	0	0	0	0	0	0	0	0	0	0	0	0	0	0	0	0	0	0	0	0	0	0	0	0	0	0	0	0
53	0	0	0	0	0	0	0	0	0	0	0	0	0	0	0	0	0	0	0	0	0	0	0	0	0	0	0	0	0	0	0	0	0	0	0	0	0	0	0	0	0	0	0	0	0	0	0	0	0
66	0	0	0	0	0	0	0	0	0	0	0	0	0	0	0	0	0	0	0	0	0	0	0	0	0	0	0	0	0	0	0	0	0	0	0	0	0	0	0	0	0	0	0	0	0	0	0	0	0
60	0	0	0	0	0	0	0	0	0	0	0	0	0	0	0	0	0	0	0	0	0	0	0	0	0	0	0	0	0	0	0	0	0	0	0	0	0	0	0	0	0	0	0	0	0	0	0	0	0
[truncated: 325 more columns]

## Sheet: Fig3a
Data to pot Fig 3a: The number of plasmids and taxonomy per MAG.
MAG	Number_plasmids	Phylum	Class	Order	Family	Genus	Species	Distance
bin_1	2	p__Proteobacteria	c__Gammaproteobacteria	o__Gammaproteobacteria_unclassified	f__Candidatus_Competibacteraceae	g__Candidatus_Competibacter	s__Candidatus_Competibacter_denitrificans	0.222464
bin_10	8	p__Proteobacteria	c__Betaproteobacteria	o__Burkholderiales	f__Burkholderiales_unclassified	g__Sphaerotilus	s__Sphaerotilus_natans	0.0510017
bin_103	15	p__Proteobacteria	c__Gammaproteobacteria	o__Pseudomonadales	f__Moraxellaceae	g__Acinetobacter	s__Acinetobacter_guillouiae	0.233089
bin_104	15	p__Bacteroidetes	c__Bacteroidia	o__Bacteroidales	f__Bacteroidaceae	g__Bacteroides	s__Bacteroides_ovatus	0.0920894
bin_105	7	p__Proteobacteria	c__Betaproteobacteria	o__Burkholderiales	f__Comamonadaceae	g__Acidovorax	s__Acidovorax_sp_56	0.235126
bin_106	4	p__Bacteroidetes	c__Bacteroidia	o__Bacteroidales	f__Dysgonamonadaceae	g__Dysgonamonadaceae_unclassified	s__Dysgonamonadaceae_bacterium	0.306598
bin_107	7	p__Proteobacteria	c__Betaproteobacteria	o__Burkholderiales	f__Comamonadaceae	g__Comamonas	s__Comamonas_sp_26	0.101338
bin_108	3	p__Firmicutes	c__Clostridia	o__Clostridiales	f__Clostridiales_unclassified	g__GGB3525	s__GGB3525_SGB4705	0.0263505
bin_111	2	p__Proteobacteria	c__Gammaproteobacteria	o__Enterobacterales	f__Pectobacteriaceae	g__Brenneria	s__Brenneria_goodwinii	0.328965
bin_112	2	p__Proteobacteria	c__Betaproteobacteria	o__Burkholderiales	f__Burkholderiaceae	g__GGB8253	s__GGB8253_SGB12629	0.273629
bin_116	0	p__Actinobacteria	c__Actinobacteria	o__Propionibacteriales	f__Propionibacteriaceae	g__Tessaracoccus	s__Tessaracoccus_lapidicaptus	0.260757
bin_118	0	p__Firmicutes	c__Clostridia	o__Clostridiales	f__Ruminococcaceae	g__Ruminococcaceae_unclassified	s__Ruminococcaceae_bacterium_YAD3003	0.300994
bin_12	23	p__Proteobacteria	c__Gammaproteobacteria	o__Aeromonadales	f__Aeromonadaceae	g__Aeromonas	s__Aeromonas_caviae	0.0427624
bin_120	8	p__Bacteroidetes	c__Bacteroidia	o__Bacteroidales	f__Bacteroidaceae	g__Bacteroides	s__Bacteroides_thetaiotaomicron	0.0726535
bin_122	0	p__Bacteroidetes	c__Bacteroidia	o__Bacteroidales	f__Paludibacteraceae	g__Paludibacter	s__Paludibacter_propionicigenes	0.295981
bin_123	4	p__Proteobacteria	c__Gammaproteobacteria	o__Pseudomonadales	f__Pseudomonadaceae	g__Pseudomonas	s__Pseudomonas_sp_EGD_AK9	0.171263
bin_124	1	p__Actinobacteria	c__Actinobacteria	o__Bifidobacteriales	f__Bifidobacteriaceae	g__Bifidobacterium	s__Bifidobacterium_adolescentis	0.0226739
bin_125	1	p__Firmicutes	c__Clostridia	o__Clostridiales	f__Lachnospiraceae	g__Lachnoclostridium	s__Clostridium_saccharolyticum	0.291447
bin_127	19	p__Proteobacteria	c__Gammaproteobacteria	o__Pseudomonadales	f__Moraxellaceae	g__Acinetobacter	s__Acinetobacter_bouvetii	0.0601403
bin_129	0	p__Firmicutes	c__Clostridia	o__Clostridiales	f__Clostridiaceae	g__Alkaliphilus	s__Alkaliphilus_metalliredigens	0.35328
bin_13	8	p__Bacteroidetes	c__Bacteroidia	o__Bacteroidales	f__Tannerellaceae	g__Parabacteroides	s__Parabacteroides_merdae	0.0167317
bin_130	4	p__Proteobacteria	c__Betaproteobacteria	o__Rhodocyclales	f__Rhodocyclaceae	g__Azospira	s__Azospira_oryzae	0.0444353
bin_131	10	p__Proteobacteria	c__Betaproteobacteria	o__Burkholderiales	f__Burkholderiaceae	g__GGB8249	s__GGB8249_SGB12620	0.235108
bin_132	8	p__Proteobacteria	c__Betaproteobacteria	o__Burkholderiales	f__Comamonadaceae	g__Brachymonas	s__Brachymonas_denitrificans	0.243761
bin_134	2	p__Firmicutes	c__Clostridia	o__Clostridiales	f__Ruminococcaceae	g__Ruminococcaceae_unclassified	s__Eubacterium_siraeum	0.0373225
bin_136	2	p__Firmicutes	c__Clostridia	o__Clostridiales	f__Ruminococcaceae	g__Faecalibacterium	s__Faecalibacterium_prausnitzii	0.0516046
bin_137	0	p__Actinobacteria	c__Actinobacteria	o__Bifidobacteriales	f__Bifidobacteriaceae	g__Bifidobacterium	s__Bifidobacterium_SGB17274	0.0411998
bin_138	6	p__Proteobacteria	c__Gammaproteobacteria	o__Pseudomonadales	f__Moraxellaceae	g__Moraxella	s__Moraxella_SGB10438	0.202523
bin_139	13	p__Proteobacteria	c__Betaproteobacteria	o__Burkholderiales	f__Comamonadaceae	g__Alicycliphilus	s__Alicycliphilus_denitrificans	0.161597
bin_14	2	p__Proteobacteria	c__Gammaproteobacteria	o__Pseudomonadales	f__Pseudomonadaceae	g__Pseudomonas	s__Pseudomonas_oleovorans	0.284073
bin_140	0	p__Firmicutes	c__Clostridia	o__Clostridiales	f__Lachnospiraceae	g__Dorea	s__Dorea_formicigenerans	0.267649
bin_141	1	p__Bacteroidetes	c__Bacteroidia	o__Bacteroidales	f__Bacteroidales_unclassified	g__Bacteroidales_unclassified	s__Bacteroidales_bacterium_CF	0.26803
bin_142	35	p__Proteobacteria	c__Gammaproteobacteria	o__Pseudomonadales	f__Moraxellaceae	g__Moraxella	s__Moraxella_osloensis	0.0739711
bin_143	1	p__Firmicutes	c__Clostridia	o__Clostridiales	f__Lachnospiraceae	g__GGB3601	s__GGB3601_SGB4862	0.0392306
bin_144	0	p__Bacteroidetes	c__Bacteroidia	o__Bacteroidales	f__Williamwhitmaniaceae	g__Williamwhitmania	s__Williamwhitmania_taraxaci	0.339586
bin_145	20	p__Proteobacteria	c__Betaproteobacteria	o__Burkholderiales	f__Comamonadaceae	g__Comamonas	s__Comamonas_aquatica	0.218943
bin_146	0	p__Firmicutes	c__Clostridia	o__Clostridiales	f__Ruminococcaceae	g__Faecalibacterium	s__Faecalibacterium_SGB15346	0.0358717
bin_147	2	p__Firmicutes	c__Clostridia	o__Clostridiales	f__Ruminococcaceae	g__GGB9714	s__GGB9714_SGB15254	0.0316178
bin_148	2	p__Firmicutes	c__Clostridia	o__Clostridiales	f__Lachnospiraceae	g__Dorea	s__Dorea_longicatena	0.0409734
bin_149	1	p__Firmicutes	c__Clostridia	o__Clostridiales	f__Lachnospiraceae	g__Coprococcus	s__Coprococcus_comes	0.0426449
bin_15	24	p__Proteobacteria	c__Betaproteobacteria	o__Burkholderiales	f__Comamonadaceae	g__Acidovorax	s__Acidovorax_sp_GW101_3H11	0.191731
bin_151	23	p__Proteobacteria	c__Gammaproteobacteria	o__Pseudomonadales	f__Moraxellaceae	g__Acinetobacter	s__Acinetobacter_towneri	0.0511448
bin_153	6	p__Proteobacteria	c__Betaproteobacteria	o__Burkholderiales	f__Burkholderiales_unclassified	g__Aquabacterium	s__Aquabacterium_sp_NJ1	0.213325
bin_155	33	p__Proteobacteria	c__Gammaproteobacteria	o__Pseudomonadales	f__Moraxellaceae	g__Acinetobacter	s__Acinetobacter_sp_AG1	0.0928245
bin_156	3	p__Proteobacteria	c__Betaproteobacteria	o__Burkholderiales	f__Comamonadaceae	g__Brachymonas	s__Brachymonas_denitrificans	0.26546
bin_158	6	p__Proteobacteria	c__Gammaproteobacteria	o__Pseudomonadales	f__Pseudomonadaceae	g__Pseudomonas	s__Pseudomonas_alcaligenes	0.257437
bin_159	6	p__Proteobacteria	c__Betaproteobacteria	o__Rhodocyclales	f__Zoogloeaceae	g__Thauera	s__Thauera_phenylacetica	0.22559
bin_16	11	p__Proteobacteria	c__Betaproteobacteria	o__Burkholderiales	f__Burkholderiaceae	g__GGB8249	s__GGB8249_SGB12620	0.260703
bin_160	5	p__Proteobacteria	c__Gammaproteobacteria	o__Enterobacterales	f__Enterobacteriaceae	g__Escherichia	s__Escherichia_coli	0.0528469
bin_162	0	p__Firmicutes	c__Clostridia	o__Clostridiales	f__Lachnospiraceae	g__Anaerostipes	s__Anaerostipes_hadrus	0.0346989
bin_163	6	p__Bacteroidetes	c__Bacteroidia	o__Bacteroidales	f__Bacteroidaceae	g__Bacteroides	s__Bacteroides_ovatus	0.077543
bin_164	0	p__Firmicutes	c__Clostridia	o__Clostridiales	f__Ruminococcaceae	g__GGB9632	s__GGB9632_SGB15089	0.0379679
bin_165	14	p__Proteobacteria	c__Betaproteobacteria	o__Burkholderiales	f__Comamonadaceae	g__Acidovorax	s__Acidovorax_sp_KKS102	0.140612
bin_166	1	p__Bacteroidetes	c__Bacteroidia	o__Bacteroidales	f__Paludibacteraceae	g__Paludibacter	s__Paludibacter_propionicigenes	0.306598
bin_167	2	p__Firmicutes	c__Clostridia	o__Clostridiales	f__Lachnospiraceae	g__Blautia	s__Blautia_obeum	0.0499723
bin_168	3	p__Firmicutes	c__Clostridia	o__Clostridiales	f__Lachnospiraceae	g__Anaerobutyricum	s__Anaerobutyricum_hallii	0.0477872
bin_169	1	p__Firmicutes	c__Clostridia	o__Clostridiales	f__Lachnospiraceae	g__GGB3604	s__GGB3604_SGB4868	0.0640903
bin_17	8	p__Proteobacteria	c__Betaproteobacteria	o__Neisseriales	f__Chromobacteriaceae	g__Aquaspirillum	s__Aquaspirillum_sp_LM1	0.0651655
bin_170	0	p__Firmicutes	c__Clostridia	o__Clostridiales	f__Ruminococcaceae	g__Gemmiger	s__Gemmiger_SGB15301	0.339586
bin_171	7	p__Bacteroidetes	c__Bacteroidia	o__Bacteroidales	f__Bacteroidaceae	g__Bacteroides	s__Bacteroides_SGB1866	0.0760584
bin_172	7	p__Proteobacteria	c__Betaproteobacteria	o__Rhodocyclales	f__Zoogloeaceae	g__Thauera	s__Thauera_terpenica	0.0698368
bin_173	1	p__Firmicutes	c__Clostridia	o__Clostridiales	f__Ruminococcaceae	g__Ruminococcus	s__Ruminococcus_bromii	0.0408474
bin_175	21	p__Proteobacteria	c__Betaproteobacteria	o__Burkholderiales	f__Comamonadaceae	g__Acidovorax	s__Acidovorax_carolinensis	0.156244
bin_176	3	p__Proteobacteria	c__Betaproteobacteria	o__Nitrosomonadales	f__Nitrosomonadaceae	g__Nitrosomonas	s__Nitrosomonas_sp_AL212	0.228939
bin_177	0	p__Actinobacteria	c__Actinobacteria	o__Propionibacteriales	f__Propionibacteriaceae	g__Propionibacterium	s__Propionibacterium_acidifaciens	0.266136
bin_178	1	p__Firmicutes	c__Clostridia	o__Clostridiales	f__Ruminococcaceae	g__Faecalibacterium	s__Faecalibacterium_prausnitzii	0.0522043
bin_179	1	p__Firmicutes	c__Clostridia	o__Clostridiales	f__Ruminococcaceae	g__GGB9615	s__GGB9615_SGB15055	0.23782
bin_18	10	p__Bacteroidetes	c__Bacteroidia	o__Bacteroidales	f__Bacteroidaceae	g__Bacteroides	s__Bacteroides_massiliensis	0.0152328
bin_181	11	p__Proteobacteria	c__Gammaproteobacteria	o__Pseudomonadales	f__Moraxellaceae	g__Acinetobacter	s__Acinetobacter_bouvetii	0.0764518
bin_182	1	p__Proteobacteria	c__Betaproteobacteria	o__Burkholderiales	f__Comamonadaceae	g__Ramlibacter	s__Ramlibacter_tataouinensis	0.372583
bin_183	6	p__Proteobacteria	c__Gammaproteobacteria	o__Aeromonadales	f__Aeromonadaceae	g__Aeromonas	s__Aeromonas_diversa	0.300994
bin_184	9	p__Proteobacteria	c__Betaproteobacteria	o__Rhodocyclales	f__Rhodocyclaceae	g__Propionivibrio	s__Propionivibrio_dicarboxylicus	0.287309
bin_185	0	p__Proteobacteria	c__Betaproteobacteria	o__Nitrosomonadales	f__Nitrosomonadaceae	g__Nitrosomonas	s__Nitrosomonas_sp_AL212	0.372583
bin_186	0	p__Firmicutes	c__Clostridia	o__Clostridiales	f__Clostridiaceae	g__GGB9578	s__GGB9578_SGB14993	0.0512093
bin_187	2	p__Bacteroidetes	c__Bacteroidia	o__Bacteroidales	f__Rikenellaceae	g__Alistipes	s__Alistipes_finegoldii	0.0735732
bin_188	0	p__Bacteroidetes	c__Bacteroidia	o__Bacteroidales	f__Prevotellaceae	g__Prevotella	s__Prevotella_bryantii	0.311681
bin_19	19	p__Proteobacteria	c__Betaproteobacteria	o__Neisseriales	f__Chromobacteriaceae	g__Laribacter	s__Laribacter_hongkongensis	0.0230913
bin_190	1	p__Proteobacteria	c__Betaproteobacteria	o__Neisseriales	f__Neisseriaceae	g__Snodgrassella	s__Snodgrassella_alvi	0.320287
bin_191	0	p__Bacteroidetes	c__Bacteroidia	o__Bacteroidales	f__Williamwhitmaniaceae	g__Williamwhitmania	s__Williamwhitmania_taraxaci	0.339586
bin_192	1	p__Firmicutes	c__Clostridia	o__Clostridiales	f__Eubacteriaceae	g__Eubacterium	s__Eubacterium_eligens	0.0905005
bin_193	0	p__Bacteroidetes	c__Bacteroidia	o__Bacteroidales	f__Williamwhitmaniaceae	g__Williamwhitmania	s__Williamwhitmania_taraxaci	0.258493
bin_194	3	p__Proteobacteria	c__Gammaproteobacteria	o__Aeromonadales	f__Aeromonadaceae	g__Tolumonas	s__Tolumonas_auensis	0.242205
bin_195	2	p__Bacteroidetes	c__Bacteroidia	o__Bacteroidales	f__Odoribacteraceae	g__Odoribacter	s__Odoribacter_splanchnicus	0.0652962
bin_197	0	p__Bacteroidetes	c__Bacteroidia	o__Bacteroidales	f__Bacteroidaceae	g__Bacteroides	s__Bacteroides_graminisolvens	0.214194
bin_198	1	p__Firmicutes	c__Clostridia	o__Clostridiales	f__Ruminococcaceae	g__GGB9615	s__GGB9615_SGB15054	0.0670124
bin_2	9	p__Actinobacteria	c__Actinobacteria	o__Geodermatophilales	f__Geodermatophilaceae	g__Geodermatophilus	s__Geodermatophilus_dictyosporus	0.26546
bin_20	4	p__Actinobacteria	c__Actinobacteria	o__Actinomycetales	f__Actinomycetaceae	g__Actinomyces	s__Actinomyces_radicidentis	0.283502
bin_200	15	p__Proteobacteria	c__Betaproteobacteria	o__Burkholderiales	f__Comamonadaceae	g__Acidovorax	s__Acidovorax_caeni	0.245371
bin_201	5	p__Bacteroidetes	c__Bacteroidia	o__Bacteroidales	f__Bacteroidaceae	g__Bacteroides	s__Bacteroides_graminisolvens	0.0754249
bin_202	1	p__Firmicutes	c__Clostridia	o__Clostridiales	f__Lachnospiraceae	g__Dorea	s__Dorea_formicigenerans	0.0668805
bin_204	0	p__Proteobacteria	c__Betaproteobacteria	o__Neisseriales	f__Neisseriaceae	g__Neisseria	s__Neisseria_sp_N177_16	0.320287
bin_206	0	p__Firmicutes	c__Clostridia	o__Clostridiales	f__Ruminococcaceae	g__Faecalibacterium	s__Faecalibacterium_SGB15317	0.0523866
bin_207	0	p__Firmicutes	c__Clostridia	o__Clostridiales	f__Lachnospiraceae	g__Anaerobutyricum	s__Anaerobutyricum_hallii	0.0789335
bin_21	1	p__Bacteroidetes	c__Bacteroidia	o__Bacteroidales	f__Odoribacteraceae	g__GGB1334	s__GGB1334_SGB1791	0.350927
bin_210	34	p__Proteobacteria	c__Gammaproteobacteria	o__Pseudomonadales	f__Moraxellaceae	g__Acinetobacter	s__Acinetobacter_towneri	0.108403
bin_212	8	p__Proteobacteria	c__Betaproteobacteria	o__Neisseriales	f__Chromobacteriaceae	g__Aquaspirillum	s__Aquaspirillum_sp_LM1	0.17663
bin_215	19	p__Proteobacteria	c__Betaproteobacteria	o__Burkholderiales	f__Comamonadaceae	g__Acidovorax	s__Acidovorax_temperans	0.193715
bin_216	0	p__Firmicutes	c__Clostridia	o__Halanaerobiales	f__Halanaerobiaceae	g__Halanaerobium	s__Halanaerobium_praevalens	0.372583
bin_217	1	p__Firmicutes	c__Clostridia	o__Clostridiales	f__Clostridiales_unclassified	g__Clostridiales_unclassified	s__Clostridiales_bacterium_KLE1615	0.074212
bin_219	1	p__Firmicutes	c__Clostridia	o__Clostridiales	f__Peptostreptococcaceae	g__Acetoanaerobium	s__Acetoanaerobium_sticklandii	0.0971654
bin_22	9	p__Proteobacteria	c__Gammaproteobacteria	o__Aeromonadales	f__Aeromonadaceae	g__Tolumonas	s__Tolumonas_auensis	0.0239829
bin_222	1	p__Bacteroidetes	c__Bacteroidia	o__Bacteroidales	f__Odoribacteraceae	g__Odoribacter	s__Odoribacter_splanchnicus	0.0770042
bin_223	1	p__Proteobacteria	c__Betaproteobacteria	o__Burkholderiales	f__Burkholderiaceae	g__Ralstonia	s__Ralstonia_solanacearum	0.366149
bin_224	0	p__Actinobacteria	c__Actinobacteria	o__Micrococcales	f__Ruaniaceae	g__Ruaniaceae_unclassified	s__Ruaniaceae_bacterium_KH17	0.35328
bin_227	9	p__Proteobacteria	c__Gammaproteobacteria	o__Pseudomonadales	f__Moraxellaceae	g__Acinetobacter	s__Acinetobacter_bouvetii	0.242205
bin_229	1	p__Proteobacteria	c__Betaproteobacteria	o__Burkholderiales	f__Burkholderiaceae	g__GGB8267	s__GGB8267_SGB12643	0.283502
bin_23	3	p__Bacteroidetes	c__Bacteroidia	o__Bacteroidales	f__Rikenellaceae	g__Alistipes	s__Alistipes_finegoldii	0.017719
bin_230	1	p__Bacteroidetes	c__Bacteroidia	o__Bacteroidales	f__Paludibacteraceae	g__Paludibacter	s__Paludibacter_propionicigenes	0.328965
bin_231	10	p__Proteobacteria	c__Betaproteobacteria	o__Burkholderiales	f__Comamonadaceae	g__Acidovorax	s__Acidovorax_carolinensis	0.179783
bin_232	6	p__Proteobacteria	c__Gammaproteobacteria	o__Aeromonadales	f__Aeromonadaceae	g__Tolumonas	s__Tolumonas_auensis	0.256381
bin_233	6	p__Bacteroidetes	c__Bacteroidia	o__Bacteroidales	f__Bacteroidaceae	g__Bacteroides	s__Bacteroides_SGB1874	0.116257
bin_234	6	p__Proteobacteria	c__Gammaproteobacteria	o__Pseudomonadales	f__Pseudomonadaceae	g__Oblitimonas	s__Oblitimonas_alkaliphila	0.330778
bin_237	0	p__Firmicutes	c__Clostridia	o__Clostridiales	f__Peptostreptococcaceae	g__Acetoanaerobium	s__Acetoanaerobium_sticklandii	0.106365
bin_238	15	p__Proteobacteria	c__Betaproteobacteria	o__Burkholderiales	f__Comamonadaceae	g__Acidovorax	s__Acidovorax_carolinensis	0.186832
bin_24	8	p__Bacteroidetes	c__Bacteroidia	o__Bacteroidales	f__Bacteroidaceae	g__Bacteroides	s__Bacteroides_eggerthii	0.0182447
bin_240	0	p__Firmicutes	c__Clostridia	o__Clostridiales	f__Ruminococcaceae	g__Faecalibacterium	s__Faecalibacterium_prausnitzii	0.0720607
bin_241	2	p__Firmicutes	c__Clostridia	o__Clostridiales	f__Lachnospiraceae	g__Lachnospiraceae_unclassified	s__Eubacterium_rectale	0.0939721
bin_242	0	p__Actinobacteria	c__Actinobacteria	o__Actinomycetales	f__Actinomycetaceae	g__Actinomyces	s__Actinomyces_coleocanis	0.320287
bin_243	0	p__Firmicutes	c__Clostridia	o__Clostridiales	f__Ruminococcaceae	g__GGB3240	s__GGB3240_SGB4280	0.0719778
bin_244	16	p__Proteobacteria	c__Gammaproteobacteria	o__Xanthomonadales	f__Xanthomonadaceae	g__Stenotrophomonas	s__Stenotrophomonas_sp_BIIR7	0.187713
bin_245	6	p__Proteobacteria	c__Betaproteobacteria	o__Burkholderiales	f__Comamonadaceae	g__Ramlibacter	s__Ramlibacter_tataouinensis	0.250557
bin_246	0	p__Firmicutes	c__Clostridia	o__Clostridiales	f__Ruminococcaceae	g__Faecalibacterium	s__Faecalibacterium_prausnitzii	0.0836357
bin_247	0	p__Firmicutes	c__Clostridia	o__Clostridiales	f__Lachnospiraceae	g__GGB3607	s__GGB3607_SGB4871	0.0701798
bin_248	2	p__Bacteroidetes	c__Bacteroidia	o__Bacteroidales	f__Bacteroidaceae	g__Bacteroides	s__Bacteroides_fragilis	0.102634
bin_249	4	p__Proteobacteria	c__Betaproteobacteria	o__Burkholderiales	f__Burkholderiaceae	g__GGB8248	s__GGB8248_SGB12619	0.239237
bin_25	1	p__Actinobacteria	c__Actinobacteria	o__Micrococcales	f__Intrasporangiaceae	g__Tetrasphaera	s__Tetrasphaera_duodecadis	0.227796
bin_250	0	p__Bacteroidetes	c__Bacteroidia	o__Bacteroidales	f__Prevotellaceae	g__GGB1234	s__GGB1234_SGB1613	0.298511
bin_251	0	p__Actinobacteria	c__Actinobacteria	o__Bifidobacteriales	f__Bifidobacteriaceae	g__Bifidobacterium	s__Bifidobacterium_magnum	0.35328
bin_252	11	p__Proteobacteria	c__Gammaproteobacteria	o__Pseudomonadales	f__Moraxellaceae	g__Moraxella	s__Moraxella_osloensis	0.174081
bin_253	4	p__Bacteroidetes	c__Bacteroidia	o__Bacteroidales	f__Bacteroidaceae	g__Bacteroides	s__Bacteroides_SGB1902	0.0891707
bin_254	5	p__Proteobacteria	c__Betaproteobacteria	o__Burkholderiales	f__Comamonadaceae	g__Comamonas	s__Comamonas_aquatica	0.290026
bin_256	0	p__Firmicutes	c__Clostridia	o__Clostridiales	f__Eubacteriaceae	g__Eubacterium	s__Eubacterium_ventriosum	0.320734
bin_258	0	p__Firmicutes	c__Clostridia	o__Clostridiales	f__Ruminococcaceae	g__GGB3240	s__GGB3240_SGB4280	0.0750719
bin_26	4	p__Bacteroidetes	c__Bacteroidia	o__Bacteroidales	f__Tannerellaceae	g__Parabacteroides	s__Parabacteroides_chartae	0.186301
bin_260	0	p__Bacteroidetes	c__Bacteroidia	o__Bacteroidales	f__Prevotellaceae	g__GGB1234	s__GGB1234_SGB1613	0.0919045
bin_262	27	p__Proteobacteria	c__Gammaproteobacteria	o__Pseudomonadales	f__Moraxellaceae	g__Acinetobacter	s__Acinetobacter_towneri	0.148319
bin_263	0	p__Firmicutes	c__Clostridia	o__Clostridiales	f__Lachnospiraceae	g__GGB3554	s__GGB3554_SGB4753	0.0930203
bin_265	0	p__Bacteroidetes	c__Bacteroidia	o__Bacteroidales	f__Prevotellaceae	g__Prevotella	s__Prevotella_SGB1513	0.258493
bin_269	38	p__Proteobacteria	c__Gammaproteobacteria	o__Pseudomonadales	f__Moraxellaceae	g__Acinetobacter	s__Acinetobacter_SGB10399	0.187872
bin_27	0	p__Bacteroidetes	c__Bacteroidia	o__Bacteroidales	f__Bacteroidaceae	g__Bacteroides	s__Bacteroides_coprosuis	0.25242
bin_271	0	p__Actinobacteria	c__Actinobacteria	o__Geodermatophilales	f__Geodermatophilaceae	g__Klenkia	s__Klenkia_soli	0.35328
bin_274	4	p__Proteobacteria	c__Betaproteobacteria	o__Rhodocyclales	f__Azonexaceae	g__Azonexus	s__Azonexus_hydrophilus	0.320287
bin_276	4	p__Proteobacteria	c__Betaproteobacteria	o__Rhodocyclales	f__Zoogloeaceae	g__Thauera	s__Thauera_phenylacetica	0.218593
bin_277	0	p__Bacteroidetes	c__Bacteroidia	o__Bacteroidales	f__Prevotellaceae	g__GGB1234	s__GGB1234_SGB1613	0.103175
bin_279	0	p__Proteobacteria	c__Gammaproteobacteria	o__Pseudomonadales	f__Pseudomonadaceae	g__Pseudomonas	s__Pseudomonas_sp_EGD_AK9	0.254359
bin_28	11	p__Proteobacteria	c__Betaproteobacteria	o__Rhodocyclales	f__Zoogloeaceae	g__Thauera	s__Thauera_phenylacetica	0.207842
bin_282	6	p__Proteobacteria	c__Betaproteobacteria	o__Burkholderiales	f__Comamonadaceae	g__Acidovorax	s__Acidovorax_temperans	0.266885
bin_284	42	p__Proteobacteria	c__Gammaproteobacteria	o__Pseudomonadales	f__Moraxellaceae	g__Acinetobacter	s__Acinetobacter_SGB10399	0.20028
bin_285	2	p__Proteobacteria	c__Gammaproteobacteria	o__Pseudomonadales	f__Moraxellaceae	g__Acinetobacter	s__Acinetobacter_tjernbergiae	0.287309
bin_286	11	p__Bacteroidetes	c__Bacteroidia	o__Bacteroidales	f__Bacteroidaceae	g__Bacteroides	s__Bacteroides_vulgatus	0.158595
bin_287	9	p__Bacteroidetes	c__Bacteroidia	o__Bacteroidales	f__Prevotellaceae	g__GGB2430	s__GGB2430_SGB3320	0.171263
bin_288	0	p__Proteobacteria	c__Gammaproteobacteria	o__Oceanospirillales	f__Halomonadaceae	g__Candidatus_Carsonella	s__Candidatus_Carsonella_ruddii	0.328965
bin_289	2	p__Bacteroidetes	c__Bacteroidia	o__Bacteroidales	f__Tannerellaceae	g__Parabacteroides	s__Parabacteroides_merdae	0.123495
bin_290	0	p__Proteobacteria	c__Betaproteobacteria	o__Burkholderiales	f__Comamonadaceae	g__Giesbergeria	s__Giesbergeria_anulus	0.254359
bin_291	11	p__Bacteroidetes	c__Bacteroidia	o__Bacteroidales	f__Bacteroidaceae	g__Bacteroides	s__Bacteroides_vulgatus	0.156043
bin_292	2	p__Proteobacteria	c__Betaproteobacteria	o__Burkholderiales	f__Comamonadaceae	g__Acidovorax	s__Acidovorax_caeni	0.291447
bin_293	5	p__Proteobacteria	c__Gammaproteobacteria	o__Aeromonadales	f__Aeromonadaceae	g__Tolumonas	s__Tolumonas_auensis	0.295981
bin_294	3	p__Proteobacteria	c__Gammaproteobacteria	o__Aeromonadales	f__Aeromonadaceae	g__Tolumonas	s__Tolumonas_auensis	0.276697
bin_298	0	p__Proteobacteria	c__Betaproteobacteria	o__Burkholderiales	f__Sutterellaceae	g__Sutterella	s__Sutterella_wadsworthensis	0.0927726
bin_299	6	p__Proteobacteria	c__Betaproteobacteria	o__Burkholderiales	f__Comamonadaceae	g__Acidovorax	s__Acidovorax_sp_GW101_3H11	0.236445
bin_3	5	p__Actinobacteria	c__Actinobacteria	o__Micrococcales	f__Intrasporangiaceae	g__Tetrasphaera	s__Tetrasphaera_duodecadis	0.223483
bin_30	17	p__Proteobacteria	c__Betaproteobacteria	o__Burkholderiales	f__Comamonadaceae	g__Alicycliphilus	s__Alicycliphilus_denitrificans	0.147778
bin_300	13	p__Proteobacteria	c__Betaproteobacteria	o__Burkholderiales	f__Comamonadaceae	g__Acidovorax	s__Acidovorax_temperans	0.23998
bin_302	5	p__Proteobacteria	c__Betaproteobacteria	o__Neisseriales	f__Chromobacteriaceae	g__Aquaspirillum	s__Aquaspirillum_sp_LM1	0.270747
bin_303	0	p__Proteobacteria	c__Gammaproteobacteria	o__Enterobacterales	f__Erwiniaceae	g__Buchnera	s__Buchnera_aphidicola	0.405585
bin_304	0	p__Actinobacteria	c__Actinobacteria	o__Micrococcales	f__Intrasporangiaceae	g__Tetrasphaera	s__Tetrasphaera_australiensis	0.320287
bin_305	0	p__Actinobacteria	c__Actinobacteria	o__Geodermatophilales	f__Geodermatophilaceae	g__Geodermatophilus	s__Geodermatophilus_sp_DSM_45219	0.339586
bin_306	8	p__Bacteroidetes	c__Bacteroidia	o__Bacteroidales	f__Bacteroidaceae	g__Bacteroides	s__Bacteroides_SGB1838	0.194429
bin_307	2	p__Proteobacteria	c__Gammaproteobacteria	o__Pseudomonadales	f__Moraxellaceae	g__Acinetobacter	s__Acinetobacter_bouvetii	0.339586
bin_308	3	p__Proteobacteria	c__Betaproteobacteria	o__Burkholderiales	f__Comamonadaceae	g__Acidovorax	s__Acidovorax_kalamii	0.273629
bin_309	0	p__Firmicutes	c__Clostridia	o__Clostridiales	f__Ruminococcaceae	g__Gemmiger	s__Gemmiger_sp_An50	0.245371
bin_31	4	p__Actinobacteria	c__Actinobacteria	o__Propionibacteriales	f__Propionibacteriaceae	g__Tessaracoccus	s__Tessaracoccus_lapidicaptus	0.186064
bin_310	1	p__Proteobacteria	c__Betaproteobacteria	o__Neisseriales	f__Neisseriaceae	g__Neisseria	s__Neisseria_weaveri	0.372583
bin_311	5	p__Proteobacteria	c__Gammaproteobacteria	o__Pseudomonadales	f__Moraxellaceae	g__Acinetobacter	s__Acinetobacter_pragensis	0.283502
bin_316	0	p__Firmicutes	c__Clostridia	o__Clostridiales	f__Lachnospiraceae	g__GGB3552	s__GGB3552_SGB4749	0.123898
bin_317	4	p__Proteobacteria	c__Gammaproteobacteria	o__Aeromonadales	f__Aeromonadaceae	g__Aeromonas	s__Aeromonas_sp_L_1B5_3	0.263022
bin_318	4	p__Proteobacteria	c__Gammaproteobacteria	o__Aeromonadales	f__Aeromonadaceae	g__Tolumonas	s__Tolumonas_auensis	0.279978
bin_319	0	p__Firmicutes	c__Clostridia	o__Clostridiales	f__Ruminococcaceae	g__Gemmiger	s__Gemmiger_SGB15294	0.192791
bin_32	2	p__Proteobacteria	c__Gammaproteobacteria	o__Pseudomonadales	f__Pseudomonadaceae	g__Oblitimonas	s__Oblitimonas_alkaliphila	0.272263
bin_321	4	p__Proteobacteria	c__Betaproteobacteria	o__Burkholderiales	f__Burkholderiaceae	g__GGB8248	s__GGB8248_SGB12619	0.270747
bin_322	6	p__Proteobacteria	c__Betaproteobacteria	o__Burkholderiales	f__Comamonadaceae	g__Acidovorax	s__Acidovorax_caeni	0.291447
bin_324	4	p__Proteobacteria	c__Betaproteobacteria	o__Neisseriales	f__Neisseriaceae	g__Neisseria	s__Neisseria_SGB9458	0.372583
bin_325	0	p__Proteobacteria	c__Betaproteobacteria	o__Burkholderiales	f__Burkholderiaceae	g__GGB8249	s__GGB8249_SGB12620	0.26803
bin_326	0	p__Proteobacteria	c__Gammaproteobacteria	o__Pseudomonadales	f__Pseudomonadaceae	g__Pseudomonas	s__Pseudomonas_guguanensis	0.260703
bin_328	8	p__Bacteroidetes	c__Bacteroidia	o__Bacteroidales	f__Bacteroidaceae	g__Bacteroides	s__Bacteroides_graminisolvens	0.221476
bin_33	6	p__Bacteroidetes	c__Bacteroidia	o__Bacteroidales	f__Bacteroidaceae	g__Bacteroides	s__Bacteroides_fragilis	0.0552394
bin_330	9	p__Proteobacteria	c__Gammaproteobacteria	o__Aeromonadales	f__Aeromonadaceae	g__Aeromonas	s__Aeromonas_media	0.183572
bin_331	3	p__Proteobacteria	c__Betaproteobacteria	o__Burkholderiales	f__Comamonadaceae	g__Acidovorax	s__Acidovorax_wautersii	0.312952
bin_332	1	p__Bacteroidetes	c__Bacteroidia	o__Bacteroidales	f__Prevotellaceae	g__GGB1266	s__GGB1266_SGB1699	0.121161
bin_333	0	p__Firmicutes	c__Clostridia	o__Clostridiales	f__Lachnospiraceae	g__Anaerostipes	s__Anaerostipes_hadrus	0.119368
bin_335	5	p__Proteobacteria	c__Betaproteobacteria	o__Burkholderiales	f__Comamonadaceae	g__Candidatus_Symbiobacter	s__Candidatus_Symbiobacter_mobilis	0.35328
bin_336	1	p__Firmicutes	c__Clostridia	o__Clostridiales	f__Lachnospiraceae	g__Coprococcus	s__Coprococcus_SGB4580	0.186761
bin_337	1	p__Proteobacteria	c__Betaproteobacteria	o__Burkholderiales	f__Comamonadaceae	g__Acidovorax	s__Acidovorax_caeni	0.197886
bin_338	2	p__Proteobacteria	c__Gammaproteobacteria	o__Aeromonadales	f__Aeromonadaceae	g__Tolumonas	s__Tolumonas_auensis	0.295981
bin_339	11	p__Proteobacteria	c__Gammaproteobacteria	o__Aeromonadales	f__Aeromonadaceae	g__Aeromonas	s__Aeromonas_media	0.223483
bin_34	9	p__Bacteroidetes	c__Bacteroidia	o__Bacteroidales	f__Bacteroidaceae	g__Bacteroides	s__Bacteroides_stercoris	0.0278985
bin_340	1	p__Bacteroidetes	c__Bacteroidia	o__Bacteroidales	f__Prevotellaceae	g__GGB1269	s__GGB1269_SGB1704	0.196126
bin_341	0	p__Firmicutes	c__Clostridia	o__Clostridiales	f__Ruminococcaceae	g__GGB9715	s__GGB9715_SGB15265	0.124266
bin_342	5	p__Proteobacteria	c__Betaproteobacteria	o__Burkholderiales	f__Burkholderiaceae	g__GGB8277	s__GGB8277_SGB12658	0.328965
bin_343	12	p__Proteobacteria	c__Gammaproteobacteria	o__Pseudomonadales	f__Moraxellaceae	g__Acinetobacter	s__Acinetobacter_towneri	0.183572
bin_344	7	p__Proteobacteria	c__Betaproteobacteria	o__Burkholderiales	f__Comamonadaceae	g__Acidovorax	s__Acidovorax_sp_56	0.26462
bin_345	6	p__Proteobacteria	c__Gammaproteobacteria	o__Aeromonadales	f__Aeromonadaceae	g__Aeromonas	s__Aeromonas_media	0.26546
bin_346	1	p__Proteobacteria	c__Gammaproteobacteria	o__Aeromonadales	f__Aeromonadaceae	g__Aeromonas	s__Aeromonas_salmonicida	0.300955
bin_348	5	p__Proteobacteria	c__Betaproteobacteria	o__Burkholderiales	f__Comamonadaceae	g__Acidovorax	s__Acidovorax_sp_KKS102	0.249728
bin_349	1	p__Actinobacteria	c__Actinobacteria	o__Actinomycetales	f__Actinomycetaceae	g__Actinobaculum	s__Actinobaculum_sp_oral_taxon_183	0.348018
bin_35	0	p__Proteobacteria	c__Betaproteobacteria	o__Nitrosomonadales	f__Nitrosomonadaceae	g__Nitrosomonas	s__Nitrosomonas_ureae	0.158711
bin_350	2	p__Proteobacteria	c__Gammaproteobacteria	o__Enterobacterales	f__Enterobacteriaceae	g__Escherichia	s__Escherichia_coli	0.164214
bin_352	0	p__Firmicutes	c__Clostridia	o__Clostridiales	f__Peptostreptococcaceae	g__Acetoanaerobium	s__Acetoanaerobium_sticklandii	0.155645
bin_353	8	p__Proteobacteria	c__Betaproteobacteria	o__Burkholderiales	f__Comamonadaceae	g__Comamonas	s__Comamonas_kerstersii	0.30647
bin_354	0	p__Proteobacteria	c__Gammaproteobacteria	o__Pseudomonadales	f__Pseudomonadaceae	g__Pseudomonas	s__Pseudomonas_putida	0.223483
bin_355	0	p__Bacteroidetes	c__Bacteroidia	o__Bacteroidales	f__Prevotellaceae	g__Prevotella	s__Prevotella_SGB1652	0.127747
bin_357	0	p__Bacteroidetes	c__Bacteroidia	o__Bacteroidales	f__Prevotellaceae	g__GGB1266	s__GGB1266_SGB1699	0.128717
bin_359	2	p__Proteobacteria	c__Betaproteobacteria	o__Burkholderiales	f__Comamonadaceae	g__Ramlibacter	s__Ramlibacter_tataouinensis	0.306598
bin_360	9	p__Proteobacteria	c__Betaproteobacteria	o__Burkholderiales	f__Comamonadaceae	g__Acidovorax	s__Acidovorax_temperans	0.256426
bin_363	3	p__Proteobacteria	c__Betaproteobacteria	o__Neisseriales	f__Neisseriaceae	g__Neisseria	s__Neisseria_chenwenguii	0.372583
bin_364	0	p__Proteobacteria	c__Betaproteobacteria	o__Burkholderiales	f__Burkholderiaceae	g__GGB8249	s__GGB8249_SGB12620	0.405585
bin_365	4	p__Bacteroidetes	c__Bacteroidia	o__Bacteroidales	f__Bacteroidaceae	g__Bacteroides	s__Bacteroides_graminisolvens	0.147707
bin_366	0	p__Proteobacteria	c__Betaproteobacteria	o__Burkholderiales	f__Comamonadaceae	g__Acidovorax	s__Acidovorax_temperans	0.362936
bin_367	3	p__Proteobacteria	c__Gammaproteobacteria	o__Aeromonadales	f__Aeromonadaceae	g__Aeromonas	s__Aeromonas_sp_L_1B5_3	0.320287
bin_368	0	p__Proteobacteria	c__Gammaproteobacteria	o__Enterobacterales	f__Yersiniaceae	g__Yersinia	s__Yersinia_frederiksenii	0.405585
bin_369	3	p__Proteobacteria	c__Betaproteobacteria	o__Burkholderiales	f__Comamonadaceae	g__Acidovorax	s__Acidovorax_sp_56	0.239259
bin_370	1	p__Bacteroidetes	c__Bacteroidia	o__Bacteroidales	f__Bacteroidaceae	g__Bacteroides	s__Bacteroides_SGB1817	0.186761
bin_371	4	p__Proteobacteria	c__Gammaproteobacteria	o__Pseudomonadales	f__Moraxellaceae	g__Acinetobacter	s__Acinetobacter_towneri	0.16437
bin_372	0	p__Firmicutes	c__Clostridia	o__Clostridiales	f__Ruminococcaceae	g__Faecalibacterium	s__Faecalibacterium_SGB15340	0.274507
bin_373	3	p__Proteobacteria	c__Gammaproteobacteria	o__Pseudomonadales	f__Moraxellaceae	g__Acinetobacter	s__Acinetobacter_parvus	0.317078
bin_374	0	p__Firmicutes	c__Clostridia	o__Clostridiales	f__Clostridiaceae	g__Youngiibacter	s__Youngiibacter_fragilis	0.247037
bin_375	2	p__Proteobacteria	c__Gammaproteobacteria	o__Aeromonadales	f__Aeromonadaceae	g__Tolumonas	s__Tolumonas_auensis	0.279978
bin_376	0	p__Actinobacteria	c__Actinobacteria	o__Bifidobacteriales	f__Bifidobacteriaceae	g__Bifidobacterium	s__Bifidobacterium_SGB17274	0.11134
bin_378	2	p__Firmicutes	c__Clostridia	o__Clostridiales	f__Lachnospiraceae	g__Lachnospiraceae_unclassified	s__Eubacterium_rectale	0.134235
bin_379	9	p__Bacteroidetes	c__Bacteroidia	o__Bacteroidales	f__Bacteroidaceae	g__Bacteroides	s__Bacteroides_SGB1918	0.245371
bin_38	3	p__Proteobacteria	c__Betaproteobacteria	o__Neisseriales	f__Neisseriaceae	g__Neisseria	s__Neisseria_shayeganii	0.207842
bin_39	8	p__Bacteroidetes	c__Bacteroidia	o__Bacteroidales	f__Bacteroidaceae	g__Bacteroides	s__Bacteroides_cellulosilyticus	0.0553284
bin_4	13	p__Bacteroidetes	c__Bacteroidia	o__Bacteroidales	f__Bacteroidaceae	g__Bacteroides	s__Bacteroides_vulgatus	0.0365502
bin_40	4	p__Proteobacteria	c__Betaproteobacteria	o__Rhodocyclales	f__Zoogloeaceae	g__Thauera	s__Thauera_propionica	0.247037
bin_41	2	p__Firmicutes	c__Clostridia	o__Clostridiales	f__Lachnospiraceae	g__Blautia	s__Ruminococcus_torques	0.0353832
bin_42	5	p__Proteobacteria	c__Gammaproteobacteria	o__Pseudomonadales	f__Moraxellaceae	g__Moraxella	s__Moraxella_osloensis	0.206328
bin_43	3	p__Proteobacteria	c__Betaproteobacteria	o__Burkholderiales	f__Burkholderiaceae	g__GGB8253	s__GGB8253_SGB12629	0.0282789
bin_44	6	p__Proteobacteria	c__Betaproteobacteria	o__Neisseriales	f__Chromobacteriaceae	g__Aquaspirillum	s__Aquaspirillum_sp_LM1	0.235108
bin_45	0	p__Firmicutes	c__Clostridia	o__Clostridiales	f__Lachnospiraceae	g__Blautia	s__Ruminococcus_torques	0.0087021
bin_46	0	p__Firmicutes	c__Clostridia	o__Clostridiales	f__Ruminococcaceae	g__GGB9719	s__GGB9719_SGB15272	0.2897
bin_47	8	p__Proteobacteria	c__Betaproteobacteria	o__Burkholderiales	f__Comamonadaceae	g__Comamonas	s__Comamonas_terrigena	0.0347411
bin_48	2	p__Proteobacteria	c__Betaproteobacteria	o__Rhodocyclales	f__Zoogloeaceae	g__Thauera	s__Thauera_aminoaromatica	0.308716
bin_49	4	p__Bacteroidetes	c__Bacteroidia	o__Bacteroidales	f__Barnesiellaceae	g__Barnesiella	s__Barnesiella_intestinihominis	0.0216581
bin_5	7	p__Bacteroidetes	c__Bacteroidia	o__Bacteroidales	f__Bacteroidaceae	g__Bacteroides	s__Bacteroides_caccae	0.0142558
bin_51	2	p__Proteobacteria	c__Gammaproteobacteria	o__Pseudomonadales	f__Pseudomonadaceae	g__Oblitimonas	s__Oblitimonas_alkaliphila	0.304038
bin_53	0	p__Firmicutes	c__Clostridia	o__Clostridiales	f__Eubacteriaceae	g__Acetobacterium	s__Acetobacterium_wieringae	0.146116
bin_54	2	p__Firmicutes	c__Clostridia	o__Clostridiales	f__Ruminococcaceae	g__GGB9728	s__GGB9728_SGB15286	0.0161654
bin_55	4	p__Firmicutes	c__Clostridia	o__Clostridiales	f__Lachnospiraceae	g__Roseburia	s__Roseburia_faecis	0.024729
bin_56	0	p__Actinobacteria	c__Actinobacteria	o__Propionibacteriales	f__Propionibacteriaceae	g__Tessaracoccus	s__Tessaracoccus_lapidicaptus	0.239968
bin_57	1	p__Actinobacteria	c__Actinobacteria	o__Micrococcales	f__Sanguibacteraceae	g__Sanguibacter	s__Sanguibacter_soli	0.0914296
bin_58	10	p__Proteobacteria	c__Gammaproteobacteria	o__Pseudomonadales	f__Moraxellaceae	g__Moraxella	s__Moraxella_sp_VT_16_12	0.213325
bin_59	5	p__Bacteroidetes	c__Bacteroidia	o__Bacteroidales	f__Prevotellaceae	g__Prevotella	s__Prevotella_copri	0.0425109
bin_6	14	p__Bacteroidetes	c__Bacteroidia	o__Bacteroidales	f__Bacteroidaceae	g__Bacteroides	s__Bacteroides_uniformis	0.0303817
bin_60	0	p__Bacteroidetes	c__Bacteroidia	o__Bacteroidales	f__Paludibacteraceae	g__Paludibacter	s__Paludibacter_propionicigenes	0.276697
bin_61	3	p__Firmicutes	c__Clostridia	o__Clostridiales	f__Clostridiales_unclassified	g__Clostridiales_unclassified	s__Clostridiales_bacterium_KLE1615	0.0377482
bin_62	0	p__Actinobacteria	c__Actinobacteria	o__Bifidobacteriales	f__Bifidobacteriaceae	g__Bifidobacterium	s__Bifidobacterium_bifidum	0.0163796
bin_63	2	p__Proteobacteria	c__Betaproteobacteria	o__Neisseriales	f__Neisseriaceae	g__Neisseria	s__Neisseria_dentiae	0.215885
bin_65	5	p__Firmicutes	c__Clostridia	o__Clostridiales	f__Lachnospiraceae	g__Blautia	s__Blautia_obeum	0.0394809
bin_66	0	p__Firmicutes	c__Clostridia	o__Clostridiales	f__Ruminococcaceae	g__Ruminococcus	s__Ruminococcus_bicirculans	0.0237885
bin_67	3	p__Firmicutes	c__Clostridia	o__Clostridiales	f__Lachnospiraceae	g__Fusicatenibacter	s__Fusicatenibacter_saccharivorans	0.0274635
bin_7	2	p__Actinobacteria	c__Actinobacteria	o__Corynebacteriales	f__Mycobacteriaceae	g__Mycolicibacterium	s__Mycolicibacterium_fallax	0.192258
bin_70	4	p__Proteobacteria	c__Gammaproteobacteria	o__Pasteurellales	f__Pasteurellaceae	g__Pasteurella	s__Pasteurella_testudinis	0.202271
bin_73	1	p__Actinobacteria	c__Actinobacteria	o__Actinomycetales	f__Actinomycetaceae	g__Actinomyces	s__Actinomyces_gaoshouyii	0.283502
bin_74	7	p__Proteobacteria	c__Betaproteobacteria	o__Burkholderiales	f__Comamonadaceae	g__Brachymonas	s__Brachymonas_denitrificans	0.235108
bin_77	1	p__Firmicutes	c__Clostridia	o__Clostridiales	f__Ruminococcaceae	g__Gemmiger	s__Gemmiger_formicilis	0.024584
bin_78	5	p__Proteobacteria	c__Betaproteobacteria	o__Burkholderiales	f__Burkholderiaceae	g__Polynucleobacter	s__Polynucleobacter_cosmopolitanus	0.320287
bin_79	0	p__Firmicutes	c__Clostridia	o__Clostridiales	f__Ruminococcaceae	g__GGB3244	s__GGB3244_SGB4290	0.0230379
bin_8	7	p__Proteobacteria	c__Gammaproteobacteria	o__Enterobacterales	f__Enterobacteriaceae	g__Klebsiella	s__Klebsiella_pneumoniae	0.03377
bin_80	1	p__Actinobacteria	c__Actinobacteria	o__Propionibacteriales	f__Propionibacteriaceae	g__Tessaracoccus	s__Tessaracoccus_oleiagri	0.26546
bin_81	6	p__Proteobacteria	c__Betaproteobacteria	o__Neisseriales	f__Chromobacteriaceae	g__Jeongeupia	s__Jeongeupia_sp_USM3	0.240698
bin_82	9	p__Proteobacteria	c__Gammaproteobacteria	o__Pseudomonadales	f__Pseudomonadaceae	g__Pseudomonas	s__Pseudomonas_alcaligenes	0.0551122
bin_83	16	p__Proteobacteria	c__Gammaproteobacteria	o__Aeromonadales	f__Aeromonadaceae	g__Aeromonas	s__Aeromonas_allosaccharophila	0.0783601
bin_84	3	p__Actinobacteria	c__Actinobacteria	o__Bifidobacteriales	f__Bifidobacteriaceae	g__Bifidobacterium	s__Bifidobacterium_longum	0.021179
bin_85	1	p__Proteobacteria	c__Betaproteobacteria	o__Burkholderiales	f__Burkholderiaceae	g__GGB8283	s__GGB8283_SGB12664	0.272662
bin_86	0	p__Firmicutes	c__Clostridia	o__Clostridiales	f__Ruminococcaceae	g__Flavonifractor	s__Flavonifractor_plautii	0.233927
bin_87	5	p__Proteobacteria	c__Gammaproteobacteria	o__Aeromonadales	f__Aeromonadaceae	g__Tolumonas	s__Tolumonas_auensis	0.291447
bin_89	4	p__Firmicutes	c__Clostridia	o__Clostridiales	f__Lachnospiraceae	g__Blautia	s__Blautia_sp_KLE_1732	0.0281484
bin_9	9	p__Bacteroidetes	c__Bacteroidia	o__Bacteroidales	f__Tannerellaceae	g__Parabacteroides	s__Parabacteroides_distasonis	0.0220964
bin_90	15	p__Proteobacteria	c__Betaproteobacteria	o__Burkholderiales	f__Burkholderiaceae	g__GGB8249	s__GGB8249_SGB12620	0.240698
bin_91	0	p__Actinobacteria	c__Actinobacteria	o__Bifidobacteriales	f__Bifidobacteriaceae	g__Bifidobacterium	s__Bifidobacterium_pseudocatenulatum	0.0276568
bin_92	8	p__Proteobacteria	c__Betaproteobacteria	o__Neisseriales	f__Neisseriaceae	g__Alysiella	s__Alysiella_filiformis	0.283502
bin_93	13	p__Proteobacteria	c__Betaproteobacteria	o__Rhodocyclales	f__Azonexaceae	g__Dechloromonas	s__Dechloromonas_denitrificans	0.189679
bin_96	2	p__Bacteroidetes	c__Bacteroidia	o__Bacteroidales	f__Bacteroidales_unclassified	g__Bacteroidales_unclassified	s__Bacteroidales_bacterium_CF	0.224525
bin_97	2	p__Bacteroidetes	c__Bacteroidia	o__Bacteroidales	f__Bacteroidaceae	g__Bacteroides	s__Bacteroides_SGB1893	0.215016
bin_98	3	p__Bacteroidetes	c__Bacteroidia	o__Bacteroidales	f__Rikenellaceae	g__Alistipes	s__Alistipes_putredinis	0.0207764

## Sheet: Fig3bc
Data to pot Figs 3b, 3c, and S3: Plasmid metadata, including any AMR genes it is associated with.
Plasmid	Prevalence	Abundance	Rel_Abundance	Resistance	Prev_proportion	Name	tet(Q)	blaAER	aph(6)-Id	msr(E)	aadA27	aadS	qnrS2	qacEdelta1	tet(A)	blaMCA	mph(A)	cmlA5	BranchLength
2	112	4205	0.013694	TRUE	0.299465	Pl.1	0	1	1	0	0	0	0	0	0	0	0	0	0.191417
30	71	3712	0.0120885	TRUE	0.18984	Pl.2	0	0	0	0	0	0	0	0	1	0	0	0	0.0793038
40	68	4908	0.0159834	FALSE	0.181818	Pl.3	NA	NA	NA	NA	NA	NA	NA	NA	NA	NA	NA	NA	0.149936
1	47	7047	0.0229493	TRUE	0.125668	Pl.4	1	0	0	0	0	0	0	0	0	0	0	0	0.0746288
11	46	4998	0.0162765	FALSE	0.122995	Pl.5	NA	NA	NA	NA	NA	NA	NA	NA	NA	NA	NA	NA	0.0916395
4	34	4433	0.0144365	TRUE	0.0909091	Pl.6	0	0	0	1	1	0	0	0	0	0	0	0	0.216382
5	33	8959	0.0291759	TRUE	0.0882353	Pl.7	0	0	0	0	0	1	0	0	0	0	0	0	0.240441
37	29	4095	0.0133358	FALSE	0.0775401	Pl.8	NA	NA	NA	NA	NA	NA	NA	NA	NA	NA	NA	NA	0.059957
39	29	6319	0.0205785	FALSE	0.0775401	Pl.9	NA	NA	NA	NA	NA	NA	NA	NA	NA	NA	NA	NA	0.00401202
46	29	10668	0.0347415	FALSE	0.0775401	Pl.10	NA	NA	NA	NA	NA	NA	NA	NA	NA	NA	NA	NA	0.104664
18	27	2901	0.00944742	TRUE	0.0721925	Pl.11	0	0	0	1	0	0	0	0	0	0	0	0	0.210687
26	27	901	0.0029342	FALSE	0.0721925	Pl.12	NA	NA	NA	NA	NA	NA	NA	NA	NA	NA	NA	NA	0.173128
49	25	3562	0.0116	FALSE	0.0668449	Pl.13	NA	NA	NA	NA	NA	NA	NA	NA	NA	NA	NA	NA	0.10867
81	24	6080	0.0198002	FALSE	0.0641711	Pl.15	NA	NA	NA	NA	NA	NA	NA	NA	NA	NA	NA	NA	0.0333442
96	24	27404	0.0892441	FALSE	0.0641711	Pl.14	NA	NA	NA	NA	NA	NA	NA	NA	NA	NA	NA	NA	0.217898
95	23	9687	0.0315468	FALSE	0.0614973	Pl.16	NA	NA	NA	NA	NA	NA	NA	NA	NA	NA	NA	NA	0.112671
10	22	8232	0.0268084	FALSE	0.0588235	Pl.17	NA	NA	NA	NA	NA	NA	NA	NA	NA	NA	NA	NA	0.159461
6	21	5139	0.0167357	TRUE	0.0561497	Pl.18	0	0	0	1	0	0	0	0	0	0	0	0	0.217471
33	19	1124	0.00366043	TRUE	0.0508021	Pl.19	0	0	0	1	0	0	0	0	0	0	0	0	0.246737
64	19	2767	0.00901103	TRUE	0.0508021	Pl.21	0	0	0	1	0	0	0	0	0	0	0	0	0.182072
80	19	2786	0.00907291	FALSE	0.0508021	Pl.20	NA	NA	NA	NA	NA	NA	NA	NA	NA	NA	NA	NA	0.0368928
21	18	4844	0.015775	TRUE	0.0481283	Pl.22	0	0	0	0	0	0	1	0	0	0	0	0	0.175555
3	17	534	0.00173903	TRUE	0.0454545	Pl.23	0	0	0	1	0	0	0	0	0	0	0	0	0.217656
57	17	2002	0.00651973	FALSE	0.0454545	Pl.25	NA	NA	NA	NA	NA	NA	NA	NA	NA	NA	NA	NA	0.0924051
75	17	14061	0.0457912	FALSE	0.0454545	Pl.24	NA	NA	NA	NA	NA	NA	NA	NA	NA	NA	NA	NA	0.267144
12	16	1296	0.00422056	TRUE	0.0427807	Pl.27	0	0	0	1	0	0	0	0	0	0	0	0	0.27056
17	16	1388	0.00452017	TRUE	0.0427807	Pl.28	0	0	0	1	1	0	0	0	0	0	0	0	0.170009
55	16	3347	0.0108999	FALSE	0.0427807	Pl.29	NA	NA	NA	NA	NA	NA	NA	NA	NA	NA	NA	NA	0.182811
8	16	2479	0.00807313	TRUE	0.0427807	Pl.26	0	0	0	1	1	0	0	0	0	0	0	0	0.240344
104	15	6825	0.0222263	TRUE	0.040107	Pl.32	0	0	0	0	0	0	0	0	0	0	1	1	0.194623
14	15	499	0.00162505	TRUE	0.040107	Pl.31	0	0	0	1	0	0	0	0	0	0	0	0	0.181336
7	15	2664	0.0086756	FALSE	0.040107	Pl.30	NA	NA	NA	NA	NA	NA	NA	NA	NA	NA	NA	NA	0.178769
32	14	563	0.00183347	FALSE	0.0374332	Pl.35	NA	NA	NA	NA	NA	NA	NA	NA	NA	NA	NA	NA	0.115971
34	14	488	0.00158922	FALSE	0.0374332	Pl.36	NA	NA	NA	NA	NA	NA	NA	NA	NA	NA	NA	NA	0.116055
9	14	1532	0.00498912	TRUE	0.0374332	Pl.34	0	0	0	1	0	0	0	0	0	0	0	0	0.21253
94	14	1846	0.0060117	FALSE	0.0374332	Pl.33	NA	NA	NA	NA	NA	NA	NA	NA	NA	NA	NA	NA	0.0843613
19	13	400	0.00130264	TRUE	0.0347594	Pl.39	0	0	0	1	0	0	0	0	0	0	0	0	0.21113
20	13	835	0.00271927	FALSE	0.0347594	Pl.38	NA	NA	NA	NA	NA	NA	NA	NA	NA	NA	NA	NA	0.10084
28	13	1593	0.00518778	TRUE	0.0347594	Pl.37	0	0	0	1	0	0	0	0	0	0	0	0	0.225694
42	13	3214	0.0104667	FALSE	0.0347594	Pl.40	NA	NA	NA	NA	NA	NA	NA	NA	NA	NA	NA	NA	0.1759
36	12	4571	0.014886	FALSE	0.0320856	Pl.42	NA	NA	NA	NA	NA	NA	NA	NA	NA	NA	NA	NA	0.147001
44	12	899	0.00292769	FALSE	0.0320856	Pl.44	NA	NA	NA	NA	NA	NA	NA	NA	NA	NA	NA	NA	0.185436
87	12	1656	0.00539294	FALSE	0.0320856	Pl.43	NA	NA	NA	NA	NA	NA	NA	NA	NA	NA	NA	NA	0.254387
97	12	742	0.0024164	FALSE	0.0320856	Pl.41	NA	NA	NA	NA	NA	NA	NA	NA	NA	NA	NA	NA	0.107065
100	11	2594	0.00844764	TRUE	0.0294118	Pl.46	0	0	0	1	0	0	0	0	0	0	0	0	0.221828
108	11	404	0.00131567	FALSE	0.0294118	Pl.48	NA	NA	NA	NA	NA	NA	NA	NA	NA	NA	NA	NA	0.205657
59	11	1014	0.0033022	FALSE	0.0294118	Pl.47	NA	NA	NA	NA	NA	NA	NA	NA	NA	NA	NA	NA	0.178672
61	11	1164	0.00379069	FALSE	0.0294118	Pl.45	NA	NA	NA	NA	NA	NA	NA	NA	NA	NA	NA	NA	0.200242
35	10	523	0.00170321	FALSE	0.026738	Pl.54	NA	NA	NA	NA	NA	NA	NA	NA	NA	NA	NA	NA	0.252007
43	10	2553	0.00831412	FALSE	0.026738	Pl.55	NA	NA	NA	NA	NA	NA	NA	NA	NA	NA	NA	NA	0.110316
54	10	6023	0.0196145	TRUE	0.026738	Pl.51	0	0	0	0	0	0	1	0	0	0	0	0	0.325719
56	10	2889	0.00940834	FALSE	0.026738	Pl.52	NA	NA	NA	NA	NA	NA	NA	NA	NA	NA	NA	NA	0.170112
77	10	1994	0.00649368	FALSE	0.026738	Pl.49	NA	NA	NA	NA	NA	NA	NA	NA	NA	NA	NA	NA	0.249837
89	10	3611	0.0117596	FALSE	0.026738	Pl.50	NA	NA	NA	NA	NA	NA	NA	NA	NA	NA	NA	NA	0.232596
90	10	1418	0.00461787	FALSE	0.026738	Pl.53	NA	NA	NA	NA	NA	NA	NA	NA	NA	NA	NA	NA	0.0532377
15	9	764	0.00248805	FALSE	0.0240642	Pl.56	NA	NA	NA	NA	NA	NA	NA	NA	NA	NA	NA	NA	0.293163
84	9	636	0.0020712	FALSE	0.0240642	Pl.57	NA	NA	NA	NA	NA	NA	NA	NA	NA	NA	NA	NA	0.224828
13	8	125	0.000407076	FALSE	0.0213904	Pl.70	NA	NA	NA	NA	NA	NA	NA	NA	NA	NA	NA	NA	0.168892
24	8	1464	0.00476767	TRUE	0.0213904	Pl.58	0	0	0	1	0	0	0	0	0	0	0	0	0.239914
31	8	1142	0.00371905	FALSE	0.0213904	Pl.71	NA	NA	NA	NA	NA	NA	NA	NA	NA	NA	NA	NA	0.247667
41	8	574	0.00186929	FALSE	0.0213904	Pl.68	NA	NA	NA	NA	NA	NA	NA	NA	NA	NA	NA	NA	0.0695476
51	8	772	0.0025141	TRUE	0.0213904	Pl.65	0	0	0	1	0	0	0	0	0	0	0	0	0.232201
70	8	5431	0.0176866	TRUE	0.0213904	Pl.62	0	0	0	1	0	0	0	0	0	0	0	0	0.205099
72	8	278	0.000905337	FALSE	0.0213904	Pl.63	NA	NA	NA	NA	NA	NA	NA	NA	NA	NA	NA	NA	0.0724729
79	8	10144	0.033035	TRUE	0.0213904	Pl.69	0	0	1	0	0	0	0	0	0	0	0	0	0.2652
83	8	11631	0.0378776	TRUE	0.0213904	Pl.60	0	0	0	0	0	0	0	0	0	1	0	0	0.190143
86	8	1187	0.00386559	FALSE	0.0213904	Pl.64	NA	NA	NA	NA	NA	NA	NA	NA	NA	NA	NA	NA	0.196484
91	8	470	0.00153061	TRUE	0.0213904	Pl.66	0	0	0	1	0	0	0	0	0	0	0	0	0.267127
92	8	4640	0.0151107	FALSE	0.0213904	Pl.61	NA	NA	NA	NA	NA	NA	NA	NA	NA	NA	NA	NA	0.203996
93	8	1360	0.00442899	FALSE	0.0213904	Pl.59	NA	NA	NA	NA	NA	NA	NA	NA	NA	NA	NA	NA	0.199125
98	8	1485	0.00483606	FALSE	0.0213904	Pl.67	NA	NA	NA	NA	NA	NA	NA	NA	NA	NA	NA	NA	0.0790641
106	7	673	0.0021917	FALSE	0.0187166	Pl.79	NA	NA	NA	NA	NA	NA	NA	NA	NA	NA	NA	NA	0.0398082
109	7	1923	0.00626246	FALSE	0.0187166	Pl.77	NA	NA	NA	NA	NA	NA	NA	NA	NA	NA	NA	NA	0.19055
22	7	726	0.0023643	TRUE	0.0187166	Pl.73	0	0	0	1	0	0	0	0	0	0	0	0	0.266763
38	7	7116	0.023174	FALSE	0.0187166	Pl.72	NA	NA	NA	NA	NA	NA	NA	NA	NA	NA	NA	NA	0.242995
65	7	369	0.00120169	FALSE	0.0187166	Pl.78	NA	NA	NA	NA	NA	NA	NA	NA	NA	NA	NA	NA	0.0521747
78	7	601	0.00195722	FALSE	0.0187166	Pl.76	NA	NA	NA	NA	NA	NA	NA	NA	NA	NA	NA	NA	0.224968
85	7	410	0.00133521	FALSE	0.0187166	Pl.75	NA	NA	NA	NA	NA	NA	NA	NA	NA	NA	NA	NA	0.189459
99	7	6419	0.0209042	TRUE	0.0187166	Pl.74	0	0	0	0	0	0	1	0	0	0	0	0	0.30492
107	6	1567	0.0051031	FALSE	0.0160428	Pl.82	NA	NA	NA	NA	NA	NA	NA	NA	NA	NA	NA	NA	0.194986
25	6	475	0.00154689	FALSE	0.0160428	Pl.81	NA	NA	NA	NA	NA	NA	NA	NA	NA	NA	NA	NA	0.176742
27	6	530	0.001726	TRUE	0.0160428	Pl.80	0	0	0	0	0	0	0	1	0	0	0	0	0.309827
48	5	6298	0.0205101	FALSE	0.013369	Pl.83	NA	NA	NA	NA	NA	NA	NA	NA	NA	NA	NA	NA	0.212591
58	5	455	0.00148176	FALSE	0.013369	Pl.86	NA	NA	NA	NA	NA	NA	NA	NA	NA	NA	NA	NA	0.227458
68	5	229	0.000745763	FALSE	0.013369	Pl.84	NA	NA	NA	NA	NA	NA	NA	NA	NA	NA	NA	NA	0.319676
69	5	310	0.00100955	FALSE	0.013369	Pl.87	NA	NA	NA	NA	NA	NA	NA	NA	NA	NA	NA	NA	0.227458
76	5	543	0.00176834	TRUE	0.013369	Pl.85	0	0	0	1	0	0	0	0	0	0	0	0	0.232923
103	4	27	8.79284e-05	FALSE	0.0106952	Pl.92	NA	NA	NA	NA	NA	NA	NA	NA	NA	NA	NA	NA	0.056498
16	4	500	0.0016283	FALSE	0.0106952	Pl.93	NA	NA	NA	NA	NA	NA	NA	NA	NA	NA	NA	NA	0.241672
29	4	4590	0.0149478	FALSE	0.0106952	Pl.94	NA	NA	NA	NA	NA	NA	NA	NA	NA	NA	NA	NA	0.135149
62	4	870	0.00283325	FALSE	0.0106952	Pl.88	NA	NA	NA	NA	NA	NA	NA	NA	NA	NA	NA	NA	0.273768
73	4	5221	0.0170027	FALSE	0.0106952	Pl.89	NA	NA	NA	NA	NA	NA	NA	NA	NA	NA	NA	NA	0.367349
74	4	172	0.000560137	FALSE	0.0106952	Pl.90	NA	NA	NA	NA	NA	NA	NA	NA	NA	NA	NA	NA	0.169944
82	4	620	0.0020191	TRUE	0.0106952	Pl.91	0	0	0	0	1	0	0	0	0	0	0	0	0.260648
101	3	727	0.00236755	FALSE	0.00802139	Pl.96	NA	NA	NA	NA	NA	NA	NA	NA	NA	NA	NA	NA	0.119954
67	3	226	0.000735993	FALSE	0.00802139	Pl.95	NA	NA	NA	NA	NA	NA	NA	NA	NA	NA	NA	NA	0.196533
88	3	1206	0.00392747	FALSE	0.00802139	Pl.97	NA	NA	NA	NA	NA	NA	NA	NA	NA	NA	NA	NA	0.159167
102	2	816	0.00265739	FALSE	0.00534759	Pl.103	NA	NA	NA	NA	NA	NA	NA	NA	NA	NA	NA	NA	0.0981307
105	2	157	0.000511287	FALSE	0.00534759	Pl.98	NA	NA	NA	NA	NA	NA	NA	NA	NA	NA	NA	NA	0.0697749
23	2	344	0.00112027	FALSE	0.00534759	Pl.100	NA	NA	NA	NA	NA	NA	NA	NA	NA	NA	NA	NA	0.0851412
45	2	380	0.00123751	FALSE	0.00534759	Pl.105	NA	NA	NA	NA	NA	NA	NA	NA	NA	NA	NA	NA	0.34534
47	2	1998	0.0065067	FALSE	0.00534759	Pl.101	NA	NA	NA	NA	NA	NA	NA	NA	NA	NA	NA	NA	0.0784116
50	2	1666	0.00542551	FALSE	0.00534759	Pl.102	NA	NA	NA	NA	NA	NA	NA	NA	NA	NA	NA	NA	0.0981307
52	2	27	8.79284e-05	FALSE	0.00534759	Pl.104	NA	NA	NA	NA	NA	NA	NA	NA	NA	NA	NA	NA	0.30937
53	2	42	0.000136778	FALSE	0.00534759	Pl.106	NA	NA	NA	NA	NA	NA	NA	NA	NA	NA	NA	NA	0.429324
63	2	1132	0.00368648	FALSE	0.00534759	Pl.99	NA	NA	NA	NA	NA	NA	NA	NA	NA	NA	NA	NA	0.22538
60	1	111	0.000361483	FALSE	0.0026738	Pl.109	NA	NA	NA	NA	NA	NA	NA	NA	NA	NA	NA	NA	0.0448416
66	1	2888	0.00940508	FALSE	0.0026738	Pl.108	NA	NA	NA	NA	NA	NA	NA	NA	NA	NA	NA	NA	0.0489237
71	1	209	0.000680631	FALSE	0.0026738	Pl.107	NA	NA	NA	NA	NA	NA	NA	NA	NA	NA	NA	NA	0.0531023

## Sheet: Fig3d
Data to pot Fig 3d:A network on an x and y coordinate system for plasmids and bacteria without AMR genes. Name refers to node name.
name	x	y	degree	ClusterMembership	xend	yend	weight	Identity	Class	Phylum	Class_plot
bin_346	0.0174773	0.740068	1	5	0.0233941	0.69024	89	BACTERIA	c__Gammaproteobacteria	p__Proteobacteria	c__Gammaproteobacteria
bin_362	0.0458103	0.660973	2	10	0.146162	0.570358	1323	BACTERIA	c__Deltaproteobacteria	p__Proteobacteria	Other
bin_362	0.0458103	0.660973	2	10	0.130024	0.682394	143	BACTERIA	c__Deltaproteobacteria	p__Proteobacteria	Other
bin_330	0.0703353	0.733476	5	5	0.141462	0.808053	123	BACTERIA	c__Gammaproteobacteria	p__Proteobacteria	c__Gammaproteobacteria
bin_330	0.0703353	0.733476	5	5	0	0.707297	461	BACTERIA	c__Gammaproteobacteria	p__Proteobacteria	c__Gammaproteobacteria
bin_330	0.0703353	0.733476	5	5	0.118411	0.729059	357	BACTERIA	c__Gammaproteobacteria	p__Proteobacteria	c__Gammaproteobacteria
bin_330	0.0703353	0.733476	5	5	0.0233941	0.69024	100	BACTERIA	c__Gammaproteobacteria	p__Proteobacteria	c__Gammaproteobacteria
bin_330	0.0703353	0.733476	5	5	0.130024	0.682394	61	BACTERIA	c__Gammaproteobacteria	p__Proteobacteria	c__Gammaproteobacteria
bin_183	0.0814651	0.653284	4	10	0.19987	0.658406	1002	BACTERIA	c__Gammaproteobacteria	p__Proteobacteria	c__Gammaproteobacteria
bin_183	0.0814651	0.653284	4	10	0.118411	0.729059	403	BACTERIA	c__Gammaproteobacteria	p__Proteobacteria	c__Gammaproteobacteria
bin_183	0.0814651	0.653284	4	10	0.0233941	0.69024	16	BACTERIA	c__Gammaproteobacteria	p__Proteobacteria	c__Gammaproteobacteria
bin_183	0.0814651	0.653284	4	10	0.145336	0.672991	158	BACTERIA	c__Gammaproteobacteria	p__Proteobacteria	c__Gammaproteobacteria
bin_58	0.0840968	0.497895	3	16	0	0.707297	58	BACTERIA	c__Gammaproteobacteria	p__Proteobacteria	c__Gammaproteobacteria
bin_58	0.0840968	0.497895	3	16	0.135461	0.445897	1992	BACTERIA	c__Gammaproteobacteria	p__Proteobacteria	c__Gammaproteobacteria
bin_58	0.0840968	0.497895	3	16	0.223159	0.412059	19	BACTERIA	c__Gammaproteobacteria	p__Proteobacteria	c__Gammaproteobacteria
bin_70	0.0868215	0.589288	1	8	0.135073	0.616345	144	BACTERIA	c__Gammaproteobacteria	p__Proteobacteria	c__Gammaproteobacteria
bin_339	0.0964316	0.700561	7	5	0.415414	0.734855	20	BACTERIA	c__Gammaproteobacteria	p__Proteobacteria	c__Gammaproteobacteria
bin_339	0.0964316	0.700561	7	5	0.0233941	0.69024	56	BACTERIA	c__Gammaproteobacteria	p__Proteobacteria	c__Gammaproteobacteria
bin_339	0.0964316	0.700561	7	5	0.118411	0.729059	518	BACTERIA	c__Gammaproteobacteria	p__Proteobacteria	c__Gammaproteobacteria
bin_339	0.0964316	0.700561	7	5	0.135073	0.616345	144	BACTERIA	c__Gammaproteobacteria	p__Proteobacteria	c__Gammaproteobacteria
bin_339	0.0964316	0.700561	7	5	0.130024	0.682394	61	BACTERIA	c__Gammaproteobacteria	p__Proteobacteria	c__Gammaproteobacteria
bin_339	0.0964316	0.700561	7	5	0	0.707297	4455	BACTERIA	c__Gammaproteobacteria	p__Proteobacteria	c__Gammaproteobacteria
bin_339	0.0964316	0.700561	7	5	0.141462	0.808053	120	BACTERIA	c__Gammaproteobacteria	p__Proteobacteria	c__Gammaproteobacteria
bin_92	0.0994254	0.665553	2	1	0.160554	0.779572	104	BACTERIA	c__Betaproteobacteria	p__Proteobacteria	c__Betaproteobacteria
bin_92	0.0994254	0.665553	2	1	0.135073	0.616345	37	BACTERIA	c__Betaproteobacteria	p__Proteobacteria	c__Betaproteobacteria
bin_324	0.100876	0.829135	1	1	0.160554	0.779572	43	BACTERIA	c__Betaproteobacteria	p__Proteobacteria	c__Betaproteobacteria
bin_345	0.10464	0.620537	3	10	0.0233941	0.69024	220	BACTERIA	c__Gammaproteobacteria	p__Proteobacteria	c__Gammaproteobacteria
bin_345	0.10464	0.620537	3	10	0.146162	0.570358	2714	BACTERIA	c__Gammaproteobacteria	p__Proteobacteria	c__Gammaproteobacteria
bin_345	0.10464	0.620537	3	10	0.19987	0.658406	1281	BACTERIA	c__Gammaproteobacteria	p__Proteobacteria	c__Gammaproteobacteria
bin_335	0.105726	0.759788	3	5	0.107593	0.808563	163	BACTERIA	c__Betaproteobacteria	p__Proteobacteria	c__Betaproteobacteria
bin_335	0.105726	0.759788	3	5	0.415414	0.734855	96	BACTERIA	c__Betaproteobacteria	p__Proteobacteria	c__Betaproteobacteria
bin_335	0.105726	0.759788	3	5	0.118411	0.729059	1381	BACTERIA	c__Betaproteobacteria	p__Proteobacteria	c__Betaproteobacteria
bin_83	0.119451	0.674858	9	5	0.145336	0.672991	262	BACTERIA	c__Gammaproteobacteria	p__Proteobacteria	c__Gammaproteobacteria
bin_83	0.119451	0.674858	9	5	0.118411	0.729059	645	BACTERIA	c__Gammaproteobacteria	p__Proteobacteria	c__Gammaproteobacteria
bin_83	0.119451	0.674858	9	5	0.19987	0.658406	346	BACTERIA	c__Gammaproteobacteria	p__Proteobacteria	c__Gammaproteobacteria
bin_83	0.119451	0.674858	9	5	0.130024	0.682394	79	BACTERIA	c__Gammaproteobacteria	p__Proteobacteria	c__Gammaproteobacteria
bin_83	0.119451	0.674858	9	5	0.415414	0.734855	47	BACTERIA	c__Gammaproteobacteria	p__Proteobacteria	c__Gammaproteobacteria
bin_83	0.119451	0.674858	9	5	0	0.707297	605	BACTERIA	c__Gammaproteobacteria	p__Proteobacteria	c__Gammaproteobacteria
bin_83	0.119451	0.674858	9	5	0.135073	0.616345	64	BACTERIA	c__Gammaproteobacteria	p__Proteobacteria	c__Gammaproteobacteria
bin_83	0.119451	0.674858	9	5	0.0233941	0.69024	84	BACTERIA	c__Gammaproteobacteria	p__Proteobacteria	c__Gammaproteobacteria
bin_83	0.119451	0.674858	9	5	0.141462	0.808053	96	BACTERIA	c__Gammaproteobacteria	p__Proteobacteria	c__Gammaproteobacteria
bin_32	0.119521	0.554488	2	8	0.180597	0.528493	207	BACTERIA	c__Gammaproteobacteria	p__Proteobacteria	c__Gammaproteobacteria
bin_32	0.119521	0.554488	2	8	0.135073	0.616345	117	BACTERIA	c__Gammaproteobacteria	p__Proteobacteria	c__Gammaproteobacteria
bin_329	0.122772	0.504304	1	4	0.187481	0.478107	9	BACTERIA	c__Epsilonproteobacteria	p__Proteobacteria	Other
bin_12	0.134517	0.713542	12	5	0.145336	0.672991	53	BACTERIA	c__Gammaproteobacteria	p__Proteobacteria	c__Gammaproteobacteria
bin_12	0.134517	0.713542	12	5	0.118411	0.729059	1185	BACTERIA	c__Gammaproteobacteria	p__Proteobacteria	c__Gammaproteobacteria
bin_12	0.134517	0.713542	12	5	0.141462	0.808053	270	BACTERIA	c__Gammaproteobacteria	p__Proteobacteria	c__Gammaproteobacteria
bin_12	0.134517	0.713542	12	5	0.274788	0.762537	8	BACTERIA	c__Gammaproteobacteria	p__Proteobacteria	c__Gammaproteobacteria
bin_12	0.134517	0.713542	12	5	0.160554	0.779572	9	BACTERIA	c__Gammaproteobacteria	p__Proteobacteria	c__Gammaproteobacteria
bin_12	0.134517	0.713542	12	5	0.19987	0.658406	526	BACTERIA	c__Gammaproteobacteria	p__Proteobacteria	c__Gammaproteobacteria
bin_12	0.134517	0.713542	12	5	0.130024	0.682394	61	BACTERIA	c__Gammaproteobacteria	p__Proteobacteria	c__Gammaproteobacteria
bin_12	0.134517	0.713542	12	5	0.0233941	0.69024	131	BACTERIA	c__Gammaproteobacteria	p__Proteobacteria	c__Gammaproteobacteria
bin_12	0.134517	0.713542	12	5	0.146162	0.570358	940	BACTERIA	c__Gammaproteobacteria	p__Proteobacteria	c__Gammaproteobacteria
bin_12	0.134517	0.713542	12	5	0.135073	0.616345	37	BACTERIA	c__Gammaproteobacteria	p__Proteobacteria	c__Gammaproteobacteria
bin_12	0.134517	0.713542	12	5	0	0.707297	719	BACTERIA	c__Gammaproteobacteria	p__Proteobacteria	c__Gammaproteobacteria
bin_12	0.134517	0.713542	12	5	0.415414	0.734855	62	BACTERIA	c__Gammaproteobacteria	p__Proteobacteria	c__Gammaproteobacteria
bin_234	0.140542	0.472118	3	8	0.208279	0.277454	5	BACTERIA	c__Gammaproteobacteria	p__Proteobacteria	c__Gammaproteobacteria
bin_234	0.140542	0.472118	3	8	0.135073	0.616345	126	BACTERIA	c__Gammaproteobacteria	p__Proteobacteria	c__Gammaproteobacteria
bin_234	0.140542	0.472118	3	8	0.180597	0.528493	592	BACTERIA	c__Gammaproteobacteria	p__Proteobacteria	c__Gammaproteobacteria
bin_176	0.151686	0.647115	1	10	0.145336	0.672991	323	BACTERIA	c__Betaproteobacteria	p__Proteobacteria	c__Betaproteobacteria
bin_42	0.152568	0.515258	1	4	0.187481	0.478107	15	BACTERIA	c__Gammaproteobacteria	p__Proteobacteria	c__Gammaproteobacteria
bin_359	0.158745	0.858546	1	1	0.261243	0.831307	542	BACTERIA	c__Betaproteobacteria	p__Proteobacteria	c__Betaproteobacteria
bin_51	0.164122	0.552403	2	8	0.135073	0.616345	225	BACTERIA	c__Gammaproteobacteria	p__Proteobacteria	c__Gammaproteobacteria
bin_51	0.164122	0.552403	2	8	0.180597	0.528493	3533	BACTERIA	c__Gammaproteobacteria	p__Proteobacteria	c__Gammaproteobacteria
bin_182	0.166179	0.976952	1	1	0.20381	0.950221	234	BACTERIA	c__Betaproteobacteria	p__Proteobacteria	c__Betaproteobacteria
bin_311	0.167482	0.307531	1	4	0.218648	0.329222	1076	BACTERIA	c__Gammaproteobacteria	p__Proteobacteria	c__Gammaproteobacteria
bin_59	0.17213	0.27921	1	4	0.229801	0.292565	11	BACTERIA	c__Bacteroidia	p__Bacteroidetes	c__Bacteroidia
bin_307	0.174627	0.327853	1	4	0.208279	0.277454	36	BACTERIA	c__Gammaproteobacteria	p__Proteobacteria	c__Gammaproteobacteria
bin_293	0.177056	0.622228	2	10	0.145336	0.672991	618	BACTERIA	c__Gammaproteobacteria	p__Proteobacteria	c__Gammaproteobacteria
bin_293	0.177056	0.622228	2	10	0.19987	0.658406	985	BACTERIA	c__Gammaproteobacteria	p__Proteobacteria	c__Gammaproteobacteria
bin_63	0.17859	0.418431	1	4	0.223159	0.412059	72	BACTERIA	c__Betaproteobacteria	p__Proteobacteria	c__Betaproteobacteria
bin_145	0.181405	0.777111	16	1	0.261243	0.831307	22	BACTERIA	c__Betaproteobacteria	p__Proteobacteria	c__Betaproteobacteria
bin_145	0.181405	0.777111	16	1	0.341214	0.749679	96	BACTERIA	c__Betaproteobacteria	p__Proteobacteria	c__Betaproteobacteria
bin_145	0.181405	0.777111	16	1	0.646133	0.407684	11	BACTERIA	c__Betaproteobacteria	p__Proteobacteria	c__Betaproteobacteria
bin_145	0.181405	0.777111	16	1	0.145336	0.672991	27	BACTERIA	c__Betaproteobacteria	p__Proteobacteria	c__Betaproteobacteria
bin_145	0.181405	0.777111	16	1	0.310398	0.889139	6	BACTERIA	c__Betaproteobacteria	p__Proteobacteria	c__Betaproteobacteria
bin_145	0.181405	0.777111	16	1	0.20381	0.950221	182	BACTERIA	c__Betaproteobacteria	p__Proteobacteria	c__Betaproteobacteria
bin_145	0.181405	0.777111	16	1	0.415414	0.734855	90	BACTERIA	c__Betaproteobacteria	p__Proteobacteria	c__Betaproteobacteria
bin_145	0.181405	0.777111	16	1	0.232157	0.855061	23	BACTERIA	c__Betaproteobacteria	p__Proteobacteria	c__Betaproteobacteria
bin_145	0.181405	0.777111	16	1	0.339512	0.890544	642	BACTERIA	c__Betaproteobacteria	p__Proteobacteria	c__Betaproteobacteria
bin_145	0.181405	0.777111	16	1	0.141462	0.808053	9	BACTERIA	c__Betaproteobacteria	p__Proteobacteria	c__Betaproteobacteria
bin_145	0.181405	0.777111	16	1	0.160554	0.779572	9	BACTERIA	c__Betaproteobacteria	p__Proteobacteria	c__Betaproteobacteria
bin_145	0.181405	0.777111	16	1	0.130024	0.682394	165	BACTERIA	c__Betaproteobacteria	p__Proteobacteria	c__Betaproteobacteria
bin_145	0.181405	0.777111	16	1	0.297981	0.38099	7	BACTERIA	c__Betaproteobacteria	p__Proteobacteria	c__Betaproteobacteria
bin_145	0.181405	0.777111	16	1	0.297385	0.871946	175	BACTERIA	c__Betaproteobacteria	p__Proteobacteria	c__Betaproteobacteria
bin_145	0.181405	0.777111	16	1	0.274788	0.762537	49	BACTERIA	c__Betaproteobacteria	p__Proteobacteria	c__Betaproteobacteria
bin_145	0.181405	0.777111	16	1	0.271811	0.990224	5	BACTERIA	c__Betaproteobacteria	p__Proteobacteria	c__Betaproteobacteria
bin_318	0.182353	0.6441	2	10	0.19987	0.658406	132	BACTERIA	c__Gammaproteobacteria	p__Proteobacteria	c__Gammaproteobacteria
bin_318	0.182353	0.6441	2	10	0.145336	0.672991	71	BACTERIA	c__Gammaproteobacteria	p__Proteobacteria	c__Gammaproteobacteria
bin_19	0.186189	0.721169	11	1	0.19987	0.658406	116	BACTERIA	c__Betaproteobacteria	p__Proteobacteria	c__Betaproteobacteria
bin_19	0.186189	0.721169	11	1	0.415414	0.734855	25	BACTERIA	c__Betaproteobacteria	p__Proteobacteria	c__Betaproteobacteria
bin_19	0.186189	0.721169	11	1	0.341214	0.749679	36	BACTERIA	c__Betaproteobacteria	p__Proteobacteria	c__Betaproteobacteria
bin_19	0.186189	0.721169	11	1	0.230853	0.683016	29	BACTERIA	c__Betaproteobacteria	p__Proteobacteria	c__Betaproteobacteria
bin_19	0.186189	0.721169	11	1	0.145336	0.672991	62	BACTERIA	c__Betaproteobacteria	p__Proteobacteria	c__Betaproteobacteria
bin_19	0.186189	0.721169	11	1	0.475674	0.803031	138	BACTERIA	c__Betaproteobacteria	p__Proteobacteria	c__Betaproteobacteria
bin_19	0.186189	0.721169	11	1	0.287973	0.794857	112	BACTERIA	c__Betaproteobacteria	p__Proteobacteria	c__Betaproteobacteria
bin_19	0.186189	0.721169	11	1	0.130024	0.682394	16	BACTERIA	c__Betaproteobacteria	p__Proteobacteria	c__Betaproteobacteria
bin_19	0.186189	0.721169	11	1	0.141462	0.808053	33	BACTERIA	c__Betaproteobacteria	p__Proteobacteria	c__Betaproteobacteria
bin_19	0.186189	0.721169	11	1	0.160554	0.779572	31	BACTERIA	c__Betaproteobacteria	p__Proteobacteria	c__Betaproteobacteria
bin_19	0.186189	0.721169	11	1	0.261243	0.831307	83	BACTERIA	c__Betaproteobacteria	p__Proteobacteria	c__Betaproteobacteria
bin_367	0.200176	0.620476	1	10	0.19987	0.658406	1806	BACTERIA	c__Gammaproteobacteria	p__Proteobacteria	c__Gammaproteobacteria
bin_317	0.200299	0.562039	2	5	0.0233941	0.69024	60	BACTERIA	c__Gammaproteobacteria	p__Proteobacteria	c__Gammaproteobacteria
bin_317	0.200299	0.562039	2	5	0.415414	0.734855	65	BACTERIA	c__Gammaproteobacteria	p__Proteobacteria	c__Gammaproteobacteria
bin_252	0.208397	0.399183	4	4	0.187481	0.478107	15	BACTERIA	c__Gammaproteobacteria	p__Proteobacteria	c__Gammaproteobacteria
bin_252	0.208397	0.399183	4	4	0.233464	0.386869	63	BACTERIA	c__Gammaproteobacteria	p__Proteobacteria	c__Gammaproteobacteria
bin_252	0.208397	0.399183	4	4	0.196453	0.375174	22	BACTERIA	c__Gammaproteobacteria	p__Proteobacteria	c__Gammaproteobacteria
bin_252	0.208397	0.399183	4	4	0.297981	0.38099	16	BACTERIA	c__Gammaproteobacteria	p__Proteobacteria	c__Gammaproteobacteria
bin_353	0.211717	0.808092	7	1	0.341214	0.749679	139	BACTERIA	c__Betaproteobacteria	p__Proteobacteria	c__Betaproteobacteria
bin_353	0.211717	0.808092	7	1	0.339512	0.890544	293	BACTERIA	c__Betaproteobacteria	p__Proteobacteria	c__Betaproteobacteria
bin_353	0.211717	0.808092	7	1	0.297385	0.871946	496	BACTERIA	c__Betaproteobacteria	p__Proteobacteria	c__Betaproteobacteria
bin_353	0.211717	0.808092	7	1	0.20381	0.950221	143	BACTERIA	c__Betaproteobacteria	p__Proteobacteria	c__Betaproteobacteria
bin_353	0.211717	0.808092	7	1	0.130024	0.682394	42	BACTERIA	c__Betaproteobacteria	p__Proteobacteria	c__Betaproteobacteria
bin_353	0.211717	0.808092	7	1	0.415414	0.734855	89	BACTERIA	c__Betaproteobacteria	p__Proteobacteria	c__Betaproteobacteria
bin_353	0.211717	0.808092	7	1	0.274788	0.762537	43	BACTERIA	c__Betaproteobacteria	p__Proteobacteria	c__Betaproteobacteria
bin_17	0.213835	0.731192	6	1	0.135073	0.616345	37	BACTERIA	c__Betaproteobacteria	p__Proteobacteria	c__Betaproteobacteria
bin_17	0.213835	0.731192	6	1	0.475674	0.803031	15	BACTERIA	c__Betaproteobacteria	p__Proteobacteria	c__Betaproteobacteria
bin_17	0.213835	0.731192	6	1	0.107593	0.808563	9	BACTERIA	c__Betaproteobacteria	p__Proteobacteria	c__Betaproteobacteria
bin_17	0.213835	0.731192	6	1	0.274788	0.762537	8	BACTERIA	c__Betaproteobacteria	p__Proteobacteria	c__Betaproteobacteria
bin_17	0.213835	0.731192	6	1	0.341214	0.749679	139	BACTERIA	c__Betaproteobacteria	p__Proteobacteria	c__Betaproteobacteria
bin_17	0.213835	0.731192	6	1	0.415414	0.734855	16	BACTERIA	c__Betaproteobacteria	p__Proteobacteria	c__Betaproteobacteria
bin_43	0.214425	0.779296	1	1	0.274788	0.762537	19	BACTERIA	c__Betaproteobacteria	p__Proteobacteria	c__Betaproteobacteria
bin_22	0.217009	0.708302	5	10	0.145336	0.672991	853	BACTERIA	c__Gammaproteobacteria	p__Proteobacteria	c__Gammaproteobacteria
bin_22	0.217009	0.708302	5	10	0.415414	0.734855	16	BACTERIA	c__Gammaproteobacteria	p__Proteobacteria	c__Gammaproteobacteria
bin_22	0.217009	0.708302	5	10	0.118411	0.729059	58	BACTERIA	c__Gammaproteobacteria	p__Proteobacteria	c__Gammaproteobacteria
bin_22	0.217009	0.708302	5	10	0.19987	0.658406	214	BACTERIA	c__Gammaproteobacteria	p__Proteobacteria	c__Gammaproteobacteria
bin_22	0.217009	0.708302	5	10	0.274788	0.762537	9	BACTERIA	c__Gammaproteobacteria	p__Proteobacteria	c__Gammaproteobacteria
bin_138	0.221887	0.478554	4	4	0.130024	0.682394	8	BACTERIA	c__Gammaproteobacteria	p__Proteobacteria	c__Gammaproteobacteria
bin_138	0.221887	0.478554	4	4	0.313306	0.405404	83	BACTERIA	c__Gammaproteobacteria	p__Proteobacteria	c__Gammaproteobacteria
bin_138	0.221887	0.478554	4	4	0.187481	0.478107	9	BACTERIA	c__Gammaproteobacteria	p__Proteobacteria	c__Gammaproteobacteria
bin_138	0.221887	0.478554	4	4	0.382453	0.325101	15	BACTERIA	c__Gammaproteobacteria	p__Proteobacteria	c__Gammaproteobacteria
bin_210	0.228131	0.258949	13	4	0.350131	0.241657	221	BACTERIA	c__Gammaproteobacteria	p__Proteobacteria	c__Gammaproteobacteria
bin_210	0.228131	0.258949	13	4	0.229801	0.292565	52	BACTERIA	c__Gammaproteobacteria	p__Proteobacteria	c__Gammaproteobacteria
bin_210	0.228131	0.258949	13	4	0.370085	0.293087	319	BACTERIA	c__Gammaproteobacteria	p__Proteobacteria	c__Gammaproteobacteria
bin_210	0.228131	0.258949	13	4	0.29823	0.281556	72	BACTERIA	c__Gammaproteobacteria	p__Proteobacteria	c__Gammaproteobacteria
bin_210	0.228131	0.258949	13	4	0.382453	0.325101	535	BACTERIA	c__Gammaproteobacteria	p__Proteobacteria	c__Gammaproteobacteria
bin_210	0.228131	0.258949	13	4	0.279003	0.375495	94	BACTERIA	c__Gammaproteobacteria	p__Proteobacteria	c__Gammaproteobacteria
bin_210	0.228131	0.258949	13	4	0.218648	0.329222	236	BACTERIA	c__Gammaproteobacteria	p__Proteobacteria	c__Gammaproteobacteria
bin_210	0.228131	0.258949	13	4	0.208279	0.277454	10	BACTERIA	c__Gammaproteobacteria	p__Proteobacteria	c__Gammaproteobacteria
bin_210	0.228131	0.258949	13	4	0.297981	0.38099	23	BACTERIA	c__Gammaproteobacteria	p__Proteobacteria	c__Gammaproteobacteria
bin_210	0.228131	0.258949	13	4	0.436006	0.305368	238	BACTERIA	c__Gammaproteobacteria	p__Proteobacteria	c__Gammaproteobacteria
bin_210	0.228131	0.258949	13	4	0.217581	0.218749	209	BACTERIA	c__Gammaproteobacteria	p__Proteobacteria	c__Gammaproteobacteria
bin_210	0.228131	0.258949	13	4	0.27653	0.334827	80	BACTERIA	c__Gammaproteobacteria	p__Proteobacteria	c__Gammaproteobacteria
bin_210	0.228131	0.258949	13	4	0.408722	0.290591	104	BACTERIA	c__Gammaproteobacteria	p__Proteobacteria	c__Gammaproteobacteria
bin_232	0.237967	0.671812	3	10	0.19987	0.658406	1018	BACTERIA	c__Gammaproteobacteria	p__Proteobacteria	c__Gammaproteobacteria
bin_232	0.237967	0.671812	3	10	0.415414	0.734855	38	BACTERIA	c__Gammaproteobacteria	p__Proteobacteria	c__Gammaproteobacteria
bin_232	0.237967	0.671812	3	10	0.145336	0.672991	401	BACTERIA	c__Gammaproteobacteria	p__Proteobacteria	c__Gammaproteobacteria
bin_244	0.24192	0.904308	14	1	0.20381	0.950221	104	BACTERIA	c__Gammaproteobacteria	p__Proteobacteria	c__Gammaproteobacteria
bin_244	0.24192	0.904308	14	1	0.310398	0.889139	25	BACTERIA	c__Gammaproteobacteria	p__Proteobacteria	c__Gammaproteobacteria
bin_244	0.24192	0.904308	14	1	0.271811	0.990224	44	BACTERIA	c__Gammaproteobacteria	p__Proteobacteria	c__Gammaproteobacteria
bin_244	0.24192	0.904308	14	1	0.23787	0.945093	119	BACTERIA	c__Gammaproteobacteria	p__Proteobacteria	c__Gammaproteobacteria
bin_244	0.24192	0.904308	14	1	0.261243	0.831307	97	BACTERIA	c__Gammaproteobacteria	p__Proteobacteria	c__Gammaproteobacteria
bin_244	0.24192	0.904308	14	1	0.415414	0.734855	24	BACTERIA	c__Gammaproteobacteria	p__Proteobacteria	c__Gammaproteobacteria
bin_244	0.24192	0.904308	14	1	0.287973	0.794857	14	BACTERIA	c__Gammaproteobacteria	p__Proteobacteria	c__Gammaproteobacteria
bin_244	0.24192	0.904308	14	1	0.475674	0.803031	267	BACTERIA	c__Gammaproteobacteria	p__Proteobacteria	c__Gammaproteobacteria
bin_244	0.24192	0.904308	14	1	0.259523	0.911868	9	BACTERIA	c__Gammaproteobacteria	p__Proteobacteria	c__Gammaproteobacteria
bin_244	0.24192	0.904308	14	1	0.230853	0.683016	6	BACTERIA	c__Gammaproteobacteria	p__Proteobacteria	c__Gammaproteobacteria
bin_244	0.24192	0.904308	14	1	0.232157	0.855061	31	BACTERIA	c__Gammaproteobacteria	p__Proteobacteria	c__Gammaproteobacteria
bin_244	0.24192	0.904308	14	1	0.145336	0.672991	36	BACTERIA	c__Gammaproteobacteria	p__Proteobacteria	c__Gammaproteobacteria
bin_244	0.24192	0.904308	14	1	0.295019	0.947522	107	BACTERIA	c__Gammaproteobacteria	p__Proteobacteria	c__Gammaproteobacteria
bin_244	0.24192	0.904308	14	1	0.339512	0.890544	1336	BACTERIA	c__Gammaproteobacteria	p__Proteobacteria	c__Gammaproteobacteria
bin_44	0.247953	0.868111	3	15	0.339512	0.890544	135	BACTERIA	c__Betaproteobacteria	p__Proteobacteria	c__Betaproteobacteria
bin_44	0.247953	0.868111	3	15	0.107593	0.808563	1034	BACTERIA	c__Betaproteobacteria	p__Proteobacteria	c__Betaproteobacteria
bin_44	0.247953	0.868111	3	15	0.261243	0.831307	28	BACTERIA	c__Betaproteobacteria	p__Proteobacteria	c__Betaproteobacteria
bin_82	0.248319	0.73016	6	1	0.274788	0.762537	13	BACTERIA	c__Gammaproteobacteria	p__Proteobacteria	c__Gammaproteobacteria
bin_82	0.248319	0.73016	6	1	0.475674	0.803031	20	BACTERIA	c__Gammaproteobacteria	p__Proteobacteria	c__Gammaproteobacteria
bin_82	0.248319	0.73016	6	1	0.160554	0.779572	20	BACTERIA	c__Gammaproteobacteria	p__Proteobacteria	c__Gammaproteobacteria
bin_82	0.248319	0.73016	6	1	0.187481	0.478107	15	BACTERIA	c__Gammaproteobacteria	p__Proteobacteria	c__Gammaproteobacteria
bin_82	0.248319	0.73016	6	1	0.415414	0.734855	28	BACTERIA	c__Gammaproteobacteria	p__Proteobacteria	c__Gammaproteobacteria
bin_82	0.248319	0.73016	6	1	0.261243	0.831307	63	BACTERIA	c__Gammaproteobacteria	p__Proteobacteria	c__Gammaproteobacteria
bin_132	0.249775	0.772421	5	1	0.475674	0.803031	85	BACTERIA	c__Betaproteobacteria	p__Proteobacteria	c__Betaproteobacteria
bin_132	0.249775	0.772421	5	1	0.274788	0.762537	11	BACTERIA	c__Betaproteobacteria	p__Proteobacteria	c__Betaproteobacteria
bin_132	0.249775	0.772421	5	1	0.20381	0.950221	53	BACTERIA	c__Betaproteobacteria	p__Proteobacteria	c__Betaproteobacteria
bin_132	0.249775	0.772421	5	1	0.415414	0.734855	12	BACTERIA	c__Betaproteobacteria	p__Proteobacteria	c__Betaproteobacteria
bin_132	0.249775	0.772421	5	1	0.261243	0.831307	35	BACTERIA	c__Betaproteobacteria	p__Proteobacteria	c__Betaproteobacteria
bin_93	0.252203	0.74477	9	1	0.415414	0.734855	59	BACTERIA	c__Betaproteobacteria	p__Proteobacteria	c__Betaproteobacteria
bin_93	0.252203	0.74477	9	1	0.261243	0.831307	131	BACTERIA	c__Betaproteobacteria	p__Proteobacteria	c__Betaproteobacteria
bin_93	0.252203	0.74477	9	1	0.287973	0.794857	274	BACTERIA	c__Betaproteobacteria	p__Proteobacteria	c__Betaproteobacteria
bin_93	0.252203	0.74477	9	1	0.341214	0.749679	36	BACTERIA	c__Betaproteobacteria	p__Proteobacteria	c__Betaproteobacteria
bin_93	0.252203	0.74477	9	1	0.19987	0.658406	67	BACTERIA	c__Betaproteobacteria	p__Proteobacteria	c__Betaproteobacteria
bin_93	0.252203	0.74477	9	1	0.274788	0.762537	19	BACTERIA	c__Betaproteobacteria	p__Proteobacteria	c__Betaproteobacteria
bin_93	0.252203	0.74477	9	1	0.118411	0.729059	93	BACTERIA	c__Betaproteobacteria	p__Proteobacteria	c__Betaproteobacteria
bin_93	0.252203	0.74477	9	1	0.475674	0.803031	209	BACTERIA	c__Betaproteobacteria	p__Proteobacteria	c__Betaproteobacteria
bin_93	0.252203	0.74477	9	1	0.0233941	0.69024	8	BACTERIA	c__Betaproteobacteria	p__Proteobacteria	c__Betaproteobacteria
bin_238	0.253475	0.958396	13	1	0.20381	0.950221	130	BACTERIA	c__Betaproteobacteria	p__Proteobacteria	c__Betaproteobacteria
bin_238	0.253475	0.958396	13	1	0.341306	0.944838	142	BACTERIA	c__Betaproteobacteria	p__Proteobacteria	c__Betaproteobacteria
bin_238	0.253475	0.958396	13	1	0.293512	0.918096	264	BACTERIA	c__Betaproteobacteria	p__Proteobacteria	c__Betaproteobacteria
bin_238	0.253475	0.958396	13	1	0.271811	0.990224	22	BACTERIA	c__Betaproteobacteria	p__Proteobacteria	c__Betaproteobacteria
bin_238	0.253475	0.958396	13	1	0.141462	0.808053	29	BACTERIA	c__Betaproteobacteria	p__Proteobacteria	c__Betaproteobacteria
bin_238	0.253475	0.958396	13	1	0.339512	0.890544	59	BACTERIA	c__Betaproteobacteria	p__Proteobacteria	c__Betaproteobacteria
bin_238	0.253475	0.958396	13	1	0.261243	0.831307	35	BACTERIA	c__Betaproteobacteria	p__Proteobacteria	c__Betaproteobacteria
bin_238	0.253475	0.958396	13	1	0.310398	0.889139	20	BACTERIA	c__Betaproteobacteria	p__Proteobacteria	c__Betaproteobacteria
bin_238	0.253475	0.958396	13	1	0.415414	0.734855	9	BACTERIA	c__Betaproteobacteria	p__Proteobacteria	c__Betaproteobacteria
bin_238	0.253475	0.958396	13	1	0.160554	0.779572	28	BACTERIA	c__Betaproteobacteria	p__Proteobacteria	c__Betaproteobacteria
bin_238	0.253475	0.958396	13	1	0.341214	0.749679	44	BACTERIA	c__Betaproteobacteria	p__Proteobacteria	c__Betaproteobacteria
bin_238	0.253475	0.958396	13	1	0.475674	0.803031	13	BACTERIA	c__Betaproteobacteria	p__Proteobacteria	c__Betaproteobacteria
bin_238	0.253475	0.958396	13	1	0.295019	0.947522	54	BACTERIA	c__Betaproteobacteria	p__Proteobacteria	c__Betaproteobacteria
bin_142	0.254758	0.416746	15	4	0.369393	0.360156	19	BACTERIA	c__Gammaproteobacteria	p__Proteobacteria	c__Gammaproteobacteria
bin_142	0.254758	0.416746	15	4	0.297981	0.38099	16	BACTERIA	c__Gammaproteobacteria	p__Proteobacteria	c__Gammaproteobacteria
bin_142	0.254758	0.416746	15	4	0.439934	0.445825	34	BACTERIA	c__Gammaproteobacteria	p__Proteobacteria	c__Gammaproteobacteria
bin_142	0.254758	0.416746	15	4	0.382453	0.325101	29	BACTERIA	c__Gammaproteobacteria	p__Proteobacteria	c__Gammaproteobacteria
bin_142	0.254758	0.416746	15	4	0.233464	0.386869	10	BACTERIA	c__Gammaproteobacteria	p__Proteobacteria	c__Gammaproteobacteria
bin_142	0.254758	0.416746	15	4	0.196453	0.375174	322	BACTERIA	c__Gammaproteobacteria	p__Proteobacteria	c__Gammaproteobacteria
bin_142	0.254758	0.416746	15	4	0.218648	0.329222	26	BACTERIA	c__Gammaproteobacteria	p__Proteobacteria	c__Gammaproteobacteria
bin_142	0.254758	0.416746	15	4	0.187481	0.478107	336	BACTERIA	c__Gammaproteobacteria	p__Proteobacteria	c__Gammaproteobacteria
bin_142	0.254758	0.416746	15	4	0.370085	0.293087	16	BACTERIA	c__Gammaproteobacteria	p__Proteobacteria	c__Gammaproteobacteria
bin_142	0.254758	0.416746	15	4	0.223159	0.412059	19	BACTERIA	c__Gammaproteobacteria	p__Proteobacteria	c__Gammaproteobacteria
bin_142	0.254758	0.416746	15	4	0.313306	0.405404	21	BACTERIA	c__Gammaproteobacteria	p__Proteobacteria	c__Gammaproteobacteria
bin_142	0.254758	0.416746	15	4	0.495215	0.398503	23	BACTERIA	c__Gammaproteobacteria	p__Proteobacteria	c__Gammaproteobacteria
bin_142	0.254758	0.416746	15	4	0.229801	0.292565	11	BACTERIA	c__Gammaproteobacteria	p__Proteobacteria	c__Gammaproteobacteria
bin_142	0.254758	0.416746	15	4	0.27653	0.334827	6	BACTERIA	c__Gammaproteobacteria	p__Proteobacteria	c__Gammaproteobacteria
bin_142	0.254758	0.416746	15	4	0.135461	0.445897	6	BACTERIA	c__Gammaproteobacteria	p__Proteobacteria	c__Gammaproteobacteria
bin_175	0.262279	0.929423	19	1	0.141462	0.808053	13	BACTERIA	c__Betaproteobacteria	p__Proteobacteria	c__Betaproteobacteria
bin_175	0.262279	0.929423	19	1	0.145336	0.672991	27	BACTERIA	c__Betaproteobacteria	p__Proteobacteria	c__Betaproteobacteria
bin_175	0.262279	0.929423	19	1	0.23787	0.945093	29	BACTERIA	c__Betaproteobacteria	p__Proteobacteria	c__Betaproteobacteria
bin_175	0.262279	0.929423	19	1	0.274788	0.762537	6	BACTERIA	c__Betaproteobacteria	p__Proteobacteria	c__Betaproteobacteria
bin_175	0.262279	0.929423	19	1	0.287973	0.794857	6	BACTERIA	c__Betaproteobacteria	p__Proteobacteria	c__Betaproteobacteria
bin_175	0.262279	0.929423	19	1	0.310398	0.889139	9	BACTERIA	c__Betaproteobacteria	p__Proteobacteria	c__Betaproteobacteria
bin_175	0.262279	0.929423	19	1	0.475674	0.803031	44	BACTERIA	c__Betaproteobacteria	p__Proteobacteria	c__Betaproteobacteria
bin_175	0.262279	0.929423	19	1	0.339512	0.890544	193	BACTERIA	c__Betaproteobacteria	p__Proteobacteria	c__Betaproteobacteria
bin_175	0.262279	0.929423	19	1	0.20381	0.950221	182	BACTERIA	c__Betaproteobacteria	p__Proteobacteria	c__Betaproteobacteria
bin_175	0.262279	0.929423	19	1	0.415414	0.734855	20	BACTERIA	c__Betaproteobacteria	p__Proteobacteria	c__Betaproteobacteria
bin_175	0.262279	0.929423	19	1	0.422713	0.858214	5	BACTERIA	c__Betaproteobacteria	p__Proteobacteria	c__Betaproteobacteria
bin_175	0.262279	0.929423	19	1	0.160554	0.779572	12	BACTERIA	c__Betaproteobacteria	p__Proteobacteria	c__Betaproteobacteria
bin_175	0.262279	0.929423	19	1	0.341306	0.944838	839	BACTERIA	c__Betaproteobacteria	p__Proteobacteria	c__Betaproteobacteria
bin_175	0.262279	0.929423	19	1	0.271811	0.990224	9	BACTERIA	c__Betaproteobacteria	p__Proteobacteria	c__Betaproteobacteria
bin_175	0.262279	0.929423	19	1	0.295019	0.947522	117	BACTERIA	c__Betaproteobacteria	p__Proteobacteria	c__Betaproteobacteria
bin_175	0.262279	0.929423	19	1	0.261243	0.831307	42	BACTERIA	c__Betaproteobacteria	p__Proteobacteria	c__Betaproteobacteria
bin_175	0.262279	0.929423	19	1	0.259523	0.911868	5	BACTERIA	c__Betaproteobacteria	p__Proteobacteria	c__Betaproteobacteria
bin_175	0.262279	0.929423	19	1	0.232157	0.855061	31	BACTERIA	c__Betaproteobacteria	p__Proteobacteria	c__Betaproteobacteria
bin_175	0.262279	0.929423	19	1	0.341214	0.749679	27	BACTERIA	c__Betaproteobacteria	p__Proteobacteria	c__Betaproteobacteria
bin_130	0.262593	0.707594	2	1	0.274788	0.762537	325	BACTERIA	c__Betaproteobacteria	p__Proteobacteria	c__Betaproteobacteria
bin_130	0.262593	0.707594	2	1	0.415414	0.734855	57	BACTERIA	c__Betaproteobacteria	p__Proteobacteria	c__Betaproteobacteria
bin_331	0.26271	0.802218	2	1	0.261243	0.831307	672	BACTERIA	c__Betaproteobacteria	p__Proteobacteria	c__Betaproteobacteria
bin_331	0.26271	0.802218	2	1	0.287973	0.794857	397	BACTERIA	c__Betaproteobacteria	p__Proteobacteria	c__Betaproteobacteria
bin_343	0.272496	0.286776	3	4	0.208279	0.277454	11	BACTERIA	c__Gammaproteobacteria	p__Proteobacteria	c__Gammaproteobacteria
bin_343	0.272496	0.286776	3	4	0.382453	0.325101	272	BACTERIA	c__Gammaproteobacteria	p__Proteobacteria	c__Gammaproteobacteria
bin_343	0.272496	0.286776	3	4	0.229801	0.292565	133	BACTERIA	c__Gammaproteobacteria	p__Proteobacteria	c__Gammaproteobacteria
bin_282	0.274866	1	5	1	0.23787	0.945093	119	BACTERIA	c__Betaproteobacteria	p__Proteobacteria	c__Betaproteobacteria
bin_282	0.274866	1	5	1	0.271811	0.990224	104	BACTERIA	c__Betaproteobacteria	p__Proteobacteria	c__Betaproteobacteria
bin_282	0.274866	1	5	1	0.475674	0.803031	103	BACTERIA	c__Betaproteobacteria	p__Proteobacteria	c__Betaproteobacteria
bin_282	0.274866	1	5	1	0.339512	0.890544	351	BACTERIA	c__Betaproteobacteria	p__Proteobacteria	c__Betaproteobacteria
bin_282	0.274866	1	5	1	0.341306	0.944838	213	BACTERIA	c__Betaproteobacteria	p__Proteobacteria	c__Betaproteobacteria
bin_215	0.283439	0.908416	17	1	0.20381	0.950221	130	BACTERIA	c__Betaproteobacteria	p__Proteobacteria	c__Betaproteobacteria
bin_215	0.283439	0.908416	17	1	0.287973	0.794857	9	BACTERIA	c__Betaproteobacteria	p__Proteobacteria	c__Betaproteobacteria
bin_215	0.283439	0.908416	17	1	0.261243	0.831307	56	BACTERIA	c__Betaproteobacteria	p__Proteobacteria	c__Betaproteobacteria
bin_215	0.283439	0.908416	17	1	0.415414	0.734855	19	BACTERIA	c__Betaproteobacteria	p__Proteobacteria	c__Betaproteobacteria
bin_215	0.283439	0.908416	17	1	0.141462	0.808053	21	BACTERIA	c__Betaproteobacteria	p__Proteobacteria	c__Betaproteobacteria
bin_215	0.283439	0.908416	17	1	0.341306	0.944838	233	BACTERIA	c__Betaproteobacteria	p__Proteobacteria	c__Betaproteobacteria
bin_215	0.283439	0.908416	17	1	0.259523	0.911868	8	BACTERIA	c__Betaproteobacteria	p__Proteobacteria	c__Betaproteobacteria
bin_215	0.283439	0.908416	17	1	0.293512	0.918096	396	BACTERIA	c__Betaproteobacteria	p__Proteobacteria	c__Betaproteobacteria
bin_215	0.283439	0.908416	17	1	0.232157	0.855061	45	BACTERIA	c__Betaproteobacteria	p__Proteobacteria	c__Betaproteobacteria
bin_215	0.283439	0.908416	17	1	0.339512	0.890544	141	BACTERIA	c__Betaproteobacteria	p__Proteobacteria	c__Betaproteobacteria
bin_215	0.283439	0.908416	17	1	0.422713	0.858214	5	BACTERIA	c__Betaproteobacteria	p__Proteobacteria	c__Betaproteobacteria
bin_215	0.283439	0.908416	17	1	0.23787	0.945093	68	BACTERIA	c__Betaproteobacteria	p__Proteobacteria	c__Betaproteobacteria
bin_215	0.283439	0.908416	17	1	0.475674	0.803031	88	BACTERIA	c__Betaproteobacteria	p__Proteobacteria	c__Betaproteobacteria
bin_215	0.283439	0.908416	17	1	0.310398	0.889139	28	BACTERIA	c__Betaproteobacteria	p__Proteobacteria	c__Betaproteobacteria
bin_215	0.283439	0.908416	17	1	0.271811	0.990224	32	BACTERIA	c__Betaproteobacteria	p__Proteobacteria	c__Betaproteobacteria
bin_215	0.283439	0.908416	17	1	0.295019	0.947522	54	BACTERIA	c__Betaproteobacteria	p__Proteobacteria	c__Betaproteobacteria
bin_215	0.283439	0.908416	17	1	0.274788	0.762537	11	BACTERIA	c__Betaproteobacteria	p__Proteobacteria	c__Betaproteobacteria
bin_30	0.288517	0.830641	14	2	0.259523	0.911868	5	BACTERIA	c__Betaproteobacteria	p__Proteobacteria	c__Betaproteobacteria
bin_30	0.288517	0.830641	14	2	0.271811	0.990224	5	BACTERIA	c__Betaproteobacteria	p__Proteobacteria	c__Betaproteobacteria
bin_30	0.288517	0.830641	14	2	0.422713	0.858214	382	BACTERIA	c__Betaproteobacteria	p__Proteobacteria	c__Betaproteobacteria
bin_30	0.288517	0.830641	14	2	0.475674	0.803031	23	BACTERIA	c__Betaproteobacteria	p__Proteobacteria	c__Betaproteobacteria
bin_30	0.288517	0.830641	14	2	0.310398	0.889139	44	BACTERIA	c__Betaproteobacteria	p__Proteobacteria	c__Betaproteobacteria
bin_30	0.288517	0.830641	14	2	0.261243	0.831307	28	BACTERIA	c__Betaproteobacteria	p__Proteobacteria	c__Betaproteobacteria
bin_30	0.288517	0.830641	14	2	0.141462	0.808053	37	BACTERIA	c__Betaproteobacteria	p__Proteobacteria	c__Betaproteobacteria
bin_30	0.288517	0.830641	14	2	0.415414	0.734855	194	BACTERIA	c__Betaproteobacteria	p__Proteobacteria	c__Betaproteobacteria
bin_30	0.288517	0.830641	14	2	0.160554	0.779572	9	BACTERIA	c__Betaproteobacteria	p__Proteobacteria	c__Betaproteobacteria
bin_30	0.288517	0.830641	14	2	0.23787	0.945093	29	BACTERIA	c__Betaproteobacteria	p__Proteobacteria	c__Betaproteobacteria
bin_30	0.288517	0.830641	14	2	0.274788	0.762537	23	BACTERIA	c__Betaproteobacteria	p__Proteobacteria	c__Betaproteobacteria
bin_30	0.288517	0.830641	14	2	0.339512	0.890544	71	BACTERIA	c__Betaproteobacteria	p__Proteobacteria	c__Betaproteobacteria
bin_30	0.288517	0.830641	14	2	0.341214	0.749679	96	BACTERIA	c__Betaproteobacteria	p__Proteobacteria	c__Betaproteobacteria
bin_30	0.288517	0.830641	14	2	0.287973	0.794857	19	BACTERIA	c__Betaproteobacteria	p__Proteobacteria	c__Betaproteobacteria
bin_294	0.29184	0.645312	2	10	0.415414	0.734855	194	BACTERIA	c__Gammaproteobacteria	p__Proteobacteria	c__Gammaproteobacteria
bin_294	0.29184	0.645312	2	10	0.19987	0.658406	1773	BACTERIA	c__Gammaproteobacteria	p__Proteobacteria	c__Gammaproteobacteria
bin_181	0.293203	0.338549	3	4	0.36512	0.401708	22	BACTERIA	c__Gammaproteobacteria	p__Proteobacteria	c__Gammaproteobacteria
bin_181	0.293203	0.338549	3	4	0.29823	0.281556	284	BACTERIA	c__Gammaproteobacteria	p__Proteobacteria	c__Gammaproteobacteria
bin_181	0.293203	0.338549	3	4	0.27653	0.334827	230	BACTERIA	c__Gammaproteobacteria	p__Proteobacteria	c__Gammaproteobacteria
bin_153	0.295021	0.735979	5	1	0.160554	0.779572	111	BACTERIA	c__Betaproteobacteria	p__Proteobacteria	c__Betaproteobacteria
bin_153	0.295021	0.735979	5	1	0.415414	0.734855	57	BACTERIA	c__Betaproteobacteria	p__Proteobacteria	c__Betaproteobacteria
bin_153	0.295021	0.735979	5	1	0.274788	0.762537	49	BACTERIA	c__Betaproteobacteria	p__Proteobacteria	c__Betaproteobacteria
bin_153	0.295021	0.735979	5	1	0.287973	0.794857	168	BACTERIA	c__Betaproteobacteria	p__Proteobacteria	c__Betaproteobacteria
bin_153	0.295021	0.735979	5	1	0.475674	0.803031	51	BACTERIA	c__Betaproteobacteria	p__Proteobacteria	c__Betaproteobacteria
bin_302	0.297773	0.799797	3	1	0.274788	0.762537	24	BACTERIA	c__Betaproteobacteria	p__Proteobacteria	c__Betaproteobacteria
bin_302	0.297773	0.799797	3	1	0.339512	0.890544	118	BACTERIA	c__Betaproteobacteria	p__Proteobacteria	c__Betaproteobacteria
bin_302	0.297773	0.799797	3	1	0.415414	0.734855	18	BACTERIA	c__Betaproteobacteria	p__Proteobacteria	c__Betaproteobacteria
bin_245	0.299595	0.770775	4	1	0.475674	0.803031	298	BACTERIA	c__Betaproteobacteria	p__Proteobacteria	c__Betaproteobacteria
bin_245	0.299595	0.770775	4	1	0.415414	0.734855	39	BACTERIA	c__Betaproteobacteria	p__Proteobacteria	c__Betaproteobacteria
bin_245	0.299595	0.770775	4	1	0.287973	0.794857	312	BACTERIA	c__Betaproteobacteria	p__Proteobacteria	c__Betaproteobacteria
bin_245	0.299595	0.770775	4	1	0.141462	0.808053	127	BACTERIA	c__Betaproteobacteria	p__Proteobacteria	c__Betaproteobacteria
bin_103	0.301386	0.438575	4	4	0.27653	0.334827	100	BACTERIA	c__Gammaproteobacteria	p__Proteobacteria	c__Gammaproteobacteria
bin_103	0.301386	0.438575	4	4	0.297981	0.38099	272	BACTERIA	c__Gammaproteobacteria	p__Proteobacteria	c__Gammaproteobacteria
bin_103	0.301386	0.438575	4	4	0.439934	0.445825	501	BACTERIA	c__Gammaproteobacteria	p__Proteobacteria	c__Gammaproteobacteria
bin_103	0.301386	0.438575	4	4	0.313306	0.405404	411	BACTERIA	c__Gammaproteobacteria	p__Proteobacteria	c__Gammaproteobacteria
bin_212	0.301993	0.734116	5	1	0.415414	0.734855	43	BACTERIA	c__Betaproteobacteria	p__Proteobacteria	c__Betaproteobacteria
bin_212	0.301993	0.734116	5	1	0.341214	0.749679	44	BACTERIA	c__Betaproteobacteria	p__Proteobacteria	c__Betaproteobacteria
bin_212	0.301993	0.734116	5	1	0.145336	0.672991	62	BACTERIA	c__Betaproteobacteria	p__Proteobacteria	c__Betaproteobacteria
bin_212	0.301993	0.734116	5	1	0.339512	0.890544	59	BACTERIA	c__Betaproteobacteria	p__Proteobacteria	c__Betaproteobacteria
bin_212	0.301993	0.734116	5	1	0.274788	0.762537	24	BACTERIA	c__Betaproteobacteria	p__Proteobacteria	c__Betaproteobacteria
bin_90	0.304224	0.684981	9	12	0.415414	0.734855	11	BACTERIA	c__Betaproteobacteria	p__Proteobacteria	c__Betaproteobacteria
bin_90	0.304224	0.684981	9	12	0.274788	0.762537	16	BACTERIA	c__Betaproteobacteria	p__Proteobacteria	c__Betaproteobacteria
bin_90	0.304224	0.684981	9	12	0.19987	0.658406	50	BACTERIA	c__Betaproteobacteria	p__Proteobacteria	c__Betaproteobacteria
bin_90	0.304224	0.684981	9	12	0.475674	0.803031	30	BACTERIA	c__Betaproteobacteria	p__Proteobacteria	c__Betaproteobacteria
bin_90	0.304224	0.684981	9	12	0.145336	0.672991	105	BACTERIA	c__Betaproteobacteria	p__Proteobacteria	c__Betaproteobacteria
bin_90	0.304224	0.684981	9	12	0.428192	0.648271	492	BACTERIA	c__Betaproteobacteria	p__Proteobacteria	c__Betaproteobacteria
bin_90	0.304224	0.684981	9	12	0.230853	0.683016	20	BACTERIA	c__Betaproteobacteria	p__Proteobacteria	c__Betaproteobacteria
bin_90	0.304224	0.684981	9	12	0.341214	0.749679	208	BACTERIA	c__Betaproteobacteria	p__Proteobacteria	c__Betaproteobacteria
bin_90	0.304224	0.684981	9	12	0.261243	0.831307	56	BACTERIA	c__Betaproteobacteria	p__Proteobacteria	c__Betaproteobacteria
bin_155	0.305148	0.371845	13	4	0.218648	0.329222	100	BACTERIA	c__Gammaproteobacteria	p__Proteobacteria	c__Gammaproteobacteria
bin_155	0.305148	0.371845	13	4	0.382453	0.325101	216	BACTERIA	c__Gammaproteobacteria	p__Proteobacteria	c__Gammaproteobacteria
bin_155	0.305148	0.371845	13	4	0.208279	0.277454	7	BACTERIA	c__Gammaproteobacteria	p__Proteobacteria	c__Gammaproteobacteria
bin_155	0.305148	0.371845	13	4	0.27653	0.334827	299	BACTERIA	c__Gammaproteobacteria	p__Proteobacteria	c__Gammaproteobacteria
bin_155	0.305148	0.371845	13	4	0.375425	0.423841	151	BACTERIA	c__Gammaproteobacteria	p__Proteobacteria	c__Gammaproteobacteria
bin_155	0.305148	0.371845	13	4	0.370085	0.293087	46	BACTERIA	c__Gammaproteobacteria	p__Proteobacteria	c__Gammaproteobacteria
bin_155	0.305148	0.371845	13	4	0.229801	0.292565	42	BACTERIA	c__Gammaproteobacteria	p__Proteobacteria	c__Gammaproteobacteria
bin_155	0.305148	0.371845	13	4	0.436006	0.305368	376	BACTERIA	c__Gammaproteobacteria	p__Proteobacteria	c__Gammaproteobacteria
bin_155	0.305148	0.371845	13	4	0.223159	0.412059	98	BACTERIA	c__Gammaproteobacteria	p__Proteobacteria	c__Gammaproteobacteria
bin_155	0.305148	0.371845	13	4	0.313306	0.405404	124	BACTERIA	c__Gammaproteobacteria	p__Proteobacteria	c__Gammaproteobacteria
bin_155	0.305148	0.371845	13	4	0.297981	0.38099	35	BACTERIA	c__Gammaproteobacteria	p__Proteobacteria	c__Gammaproteobacteria
bin_155	0.305148	0.371845	13	4	0.369393	0.360156	56	BACTERIA	c__Gammaproteobacteria	p__Proteobacteria	c__Gammaproteobacteria
bin_155	0.305148	0.371845	13	4	0.646133	0.407684	32	BACTERIA	c__Gammaproteobacteria	p__Proteobacteria	c__Gammaproteobacteria
bin_151	0.306691	0.305479	10	4	0.382453	0.325101	751	BACTERIA	c__Gammaproteobacteria	p__Proteobacteria	c__Gammaproteobacteria
bin_151	0.306691	0.305479	10	4	0.208279	0.277454	7	BACTERIA	c__Gammaproteobacteria	p__Proteobacteria	c__Gammaproteobacteria
bin_151	0.306691	0.305479	10	4	0.229801	0.292565	67	BACTERIA	c__Gammaproteobacteria	p__Proteobacteria	c__Gammaproteobacteria
bin_151	0.306691	0.305479	10	4	0.27653	0.334827	95	BACTERIA	c__Gammaproteobacteria	p__Proteobacteria	c__Gammaproteobacteria
bin_151	0.306691	0.305479	10	4	0.218648	0.329222	162	BACTERIA	c__Gammaproteobacteria	p__Proteobacteria	c__Gammaproteobacteria
bin_151	0.306691	0.305479	10	4	0.370085	0.293087	236	BACTERIA	c__Gammaproteobacteria	p__Proteobacteria	c__Gammaproteobacteria
bin_151	0.306691	0.305479	10	4	0.350131	0.241657	65	BACTERIA	c__Gammaproteobacteria	p__Proteobacteria	c__Gammaproteobacteria
bin_151	0.306691	0.305479	10	4	0.369393	0.360156	65	BACTERIA	c__Gammaproteobacteria	p__Proteobacteria	c__Gammaproteobacteria
bin_151	0.306691	0.305479	10	4	0.297981	0.38099	32	BACTERIA	c__Gammaproteobacteria	p__Proteobacteria	c__Gammaproteobacteria
bin_151	0.306691	0.305479	10	4	0.436006	0.305368	70	BACTERIA	c__Gammaproteobacteria	p__Proteobacteria	c__Gammaproteobacteria
bin_348	0.308736	0.842803	4	1	0.475674	0.803031	88	BACTERIA	c__Betaproteobacteria	p__Proteobacteria	c__Betaproteobacteria
bin_348	0.308736	0.842803	4	1	0.297385	0.871946	480	BACTERIA	c__Betaproteobacteria	p__Proteobacteria	c__Betaproteobacteria
bin_348	0.308736	0.842803	4	1	0.339512	0.890544	298	BACTERIA	c__Betaproteobacteria	p__Proteobacteria	c__Betaproteobacteria
bin_348	0.308736	0.842803	4	1	0.287973	0.794857	84	BACTERIA	c__Betaproteobacteria	p__Proteobacteria	c__Betaproteobacteria
bin_81	0.31152	0.707124	3	1	0.341214	0.749679	226	BACTERIA	c__Betaproteobacteria	p__Proteobacteria	c__Betaproteobacteria
bin_81	0.31152	0.707124	3	1	0.415414	0.734855	84	BACTERIA	c__Betaproteobacteria	p__Proteobacteria	c__Betaproteobacteria
bin_81	0.31152	0.707124	3	1	0.230853	0.683016	29	BACTERIA	c__Betaproteobacteria	p__Proteobacteria	c__Betaproteobacteria
bin_262	0.316448	0.318776	11	4	0.408722	0.290591	166	BACTERIA	c__Gammaproteobacteria	p__Proteobacteria	c__Gammaproteobacteria
bin_262	0.316448	0.318776	11	4	0.229801	0.292565	82	BACTERIA	c__Gammaproteobacteria	p__Proteobacteria	c__Gammaproteobacteria
bin_262	0.316448	0.318776	11	4	0.369393	0.360156	147	BACTERIA	c__Gammaproteobacteria	p__Proteobacteria	c__Gammaproteobacteria
bin_262	0.316448	0.318776	11	4	0.370085	0.293087	122	BACTERIA	c__Gammaproteobacteria	p__Proteobacteria	c__Gammaproteobacteria
bin_262	0.316448	0.318776	11	4	0.208279	0.277454	9	BACTERIA	c__Gammaproteobacteria	p__Proteobacteria	c__Gammaproteobacteria
bin_262	0.316448	0.318776	11	4	0.382453	0.325101	369	BACTERIA	c__Gammaproteobacteria	p__Proteobacteria	c__Gammaproteobacteria
bin_262	0.316448	0.318776	11	4	0.279003	0.375495	80	BACTERIA	c__Gammaproteobacteria	p__Proteobacteria	c__Gammaproteobacteria
bin_262	0.316448	0.318776	11	4	0.436006	0.305368	228	BACTERIA	c__Gammaproteobacteria	p__Proteobacteria	c__Gammaproteobacteria
bin_262	0.316448	0.318776	11	4	0.313306	0.405404	329	BACTERIA	c__Gammaproteobacteria	p__Proteobacteria	c__Gammaproteobacteria
bin_262	0.316448	0.318776	11	4	0.297981	0.38099	72	BACTERIA	c__Gammaproteobacteria	p__Proteobacteria	c__Gammaproteobacteria
bin_262	0.316448	0.318776	11	4	0.27653	0.334827	190	BACTERIA	c__Gammaproteobacteria	p__Proteobacteria	c__Gammaproteobacteria
bin_254	0.319299	0.792646	5	1	0.297385	0.871946	172	BACTERIA	c__Betaproteobacteria	p__Proteobacteria	c__Betaproteobacteria
bin_254	0.319299	0.792646	5	1	0.287973	0.794857	104	BACTERIA	c__Betaproteobacteria	p__Proteobacteria	c__Betaproteobacteria
bin_254	0.319299	0.792646	5	1	0.341214	0.749679	3207	BACTERIA	c__Betaproteobacteria	p__Proteobacteria	c__Betaproteobacteria
bin_254	0.319299	0.792646	5	1	0.415414	0.734855	125	BACTERIA	c__Betaproteobacteria	p__Proteobacteria	c__Betaproteobacteria
bin_254	0.319299	0.792646	5	1	0.339512	0.890544	485	BACTERIA	c__Betaproteobacteria	p__Proteobacteria	c__Betaproteobacteria
bin_7	0.319842	0.53212	2	4	0.279003	0.375495	70	BACTERIA	c__Actinobacteria	p__Actinobacteria	c__Actinobacteria
bin_7	0.319842	0.53212	2	4	0.415414	0.734855	32	BACTERIA	c__Actinobacteria	p__Actinobacteria	c__Actinobacteria
bin_139	0.320139	0.821199	11	2	0.310398	0.889139	17	BACTERIA	c__Betaproteobacteria	p__Proteobacteria	c__Betaproteobacteria
bin_139	0.320139	0.821199	11	2	0.341214	0.749679	36	BACTERIA	c__Betaproteobacteria	p__Proteobacteria	c__Betaproteobacteria
bin_139	0.320139	0.821199	11	2	0.141462	0.808053	21	BACTERIA	c__Betaproteobacteria	p__Proteobacteria	c__Betaproteobacteria
bin_139	0.320139	0.821199	11	2	0.422713	0.858214	2137	BACTERIA	c__Betaproteobacteria	p__Proteobacteria	c__Betaproteobacteria
bin_139	0.320139	0.821199	11	2	0.261243	0.831307	28	BACTERIA	c__Betaproteobacteria	p__Proteobacteria	c__Betaproteobacteria
bin_139	0.320139	0.821199	11	2	0.339512	0.890544	53	BACTERIA	c__Betaproteobacteria	p__Proteobacteria	c__Betaproteobacteria
bin_139	0.320139	0.821199	11	2	0.287973	0.794857	21	BACTERIA	c__Betaproteobacteria	p__Proteobacteria	c__Betaproteobacteria
bin_139	0.320139	0.821199	11	2	0.415414	0.734855	64	BACTERIA	c__Betaproteobacteria	p__Proteobacteria	c__Betaproteobacteria
bin_139	0.320139	0.821199	11	2	0.475674	0.803031	39	BACTERIA	c__Betaproteobacteria	p__Proteobacteria	c__Betaproteobacteria
bin_139	0.320139	0.821199	11	2	0.838474	0.648616	6	BACTERIA	c__Betaproteobacteria	p__Proteobacteria	c__Betaproteobacteria
bin_139	0.320139	0.821199	11	2	0.274788	0.762537	21	BACTERIA	c__Betaproteobacteria	p__Proteobacteria	c__Betaproteobacteria
bin_158	0.320658	0.76648	4	1	0.415414	0.734855	86	BACTERIA	c__Gammaproteobacteria	p__Proteobacteria	c__Gammaproteobacteria
bin_158	0.320658	0.76648	4	1	0.475674	0.803031	141	BACTERIA	c__Gammaproteobacteria	p__Proteobacteria	c__Gammaproteobacteria
bin_158	0.320658	0.76648	4	1	0.274788	0.762537	76	BACTERIA	c__Gammaproteobacteria	p__Proteobacteria	c__Gammaproteobacteria
bin_158	0.320658	0.76648	4	1	0.261243	0.831307	117	BACTERIA	c__Gammaproteobacteria	p__Proteobacteria	c__Gammaproteobacteria
bin_300	0.321483	0.913727	12	1	0.341306	0.944838	162	BACTERIA	c__Betaproteobacteria	p__Proteobacteria	c__Betaproteobacteria
bin_300	0.321483	0.913727	12	1	0.271811	0.990224	57	BACTERIA	c__Betaproteobacteria	p__Proteobacteria	c__Betaproteobacteria
bin_300	0.321483	0.913727	12	1	0.274788	0.762537	21	BACTERIA	c__Betaproteobacteria	p__Proteobacteria	c__Betaproteobacteria
bin_300	0.321483	0.913727	12	1	0.20381	0.950221	104	BACTERIA	c__Betaproteobacteria	p__Proteobacteria	c__Betaproteobacteria
bin_300	0.321483	0.913727	12	1	0.297385	0.871946	104	BACTERIA	c__Betaproteobacteria	p__Proteobacteria	c__Betaproteobacteria
bin_300	0.321483	0.913727	12	1	0.310398	0.889139	63	BACTERIA	c__Betaproteobacteria	p__Proteobacteria	c__Betaproteobacteria
bin_300	0.321483	0.913727	12	1	0.23787	0.945093	175	BACTERIA	c__Betaproteobacteria	p__Proteobacteria	c__Betaproteobacteria
bin_300	0.321483	0.913727	12	1	0.415414	0.734855	25	BACTERIA	c__Betaproteobacteria	p__Proteobacteria	c__Betaproteobacteria
bin_300	0.321483	0.913727	12	1	0.475674	0.803031	35	BACTERIA	c__Betaproteobacteria	p__Proteobacteria	c__Betaproteobacteria
bin_300	0.321483	0.913727	12	1	0.295019	0.947522	128	BACTERIA	c__Betaproteobacteria	p__Proteobacteria	c__Betaproteobacteria
bin_300	0.321483	0.913727	12	1	0.422713	0.858214	10	BACTERIA	c__Betaproteobacteria	p__Proteobacteria	c__Betaproteobacteria
bin_300	0.321483	0.913727	12	1	0.339512	0.890544	333	BACTERIA	c__Betaproteobacteria	p__Proteobacteria	c__Betaproteobacteria
bin_184	0.323197	0.738622	7	10	0.274788	0.762537	36	BACTERIA	c__Betaproteobacteria	p__Proteobacteria	c__Betaproteobacteria
bin_184	0.323197	0.738622	7	10	0.475674	0.803031	37	BACTERIA	c__Betaproteobacteria	p__Proteobacteria	c__Betaproteobacteria
bin_184	0.323197	0.738622	7	10	0.428192	0.648271	49	BACTERIA	c__Betaproteobacteria	p__Proteobacteria	c__Betaproteobacteria
bin_184	0.323197	0.738622	7	10	0.230853	0.683016	53	BACTERIA	c__Betaproteobacteria	p__Proteobacteria	c__Betaproteobacteria
bin_184	0.323197	0.738622	7	10	0.415414	0.734855	16	BACTERIA	c__Betaproteobacteria	p__Proteobacteria	c__Betaproteobacteria
bin_184	0.323197	0.738622	7	10	0.145336	0.672991	236	BACTERIA	c__Betaproteobacteria	p__Proteobacteria	c__Betaproteobacteria
bin_184	0.323197	0.738622	7	10	0.287973	0.794857	22	BACTERIA	c__Betaproteobacteria	p__Proteobacteria	c__Betaproteobacteria
bin_165	0.326475	0.865033	13	1	0.297385	0.871946	20	BACTERIA	c__Betaproteobacteria	p__Proteobacteria	c__Betaproteobacteria
bin_165	0.326475	0.865033	13	1	0.341214	0.749679	87	BACTERIA	c__Betaproteobacteria	p__Proteobacteria	c__Betaproteobacteria
bin_165	0.326475	0.865033	13	1	0.271811	0.990224	28	BACTERIA	c__Betaproteobacteria	p__Proteobacteria	c__Betaproteobacteria
bin_165	0.326475	0.865033	13	1	0.261243	0.831307	240	BACTERIA	c__Betaproteobacteria	p__Proteobacteria	c__Betaproteobacteria
bin_165	0.326475	0.865033	13	1	0.422713	0.858214	6	BACTERIA	c__Betaproteobacteria	p__Proteobacteria	c__Betaproteobacteria
bin_165	0.326475	0.865033	13	1	0.274788	0.762537	13	BACTERIA	c__Betaproteobacteria	p__Proteobacteria	c__Betaproteobacteria
bin_165	0.326475	0.865033	13	1	0.287973	0.794857	29	BACTERIA	c__Betaproteobacteria	p__Proteobacteria	c__Betaproteobacteria
bin_165	0.326475	0.865033	13	1	0.475674	0.803031	194	BACTERIA	c__Betaproteobacteria	p__Proteobacteria	c__Betaproteobacteria
bin_165	0.326475	0.865033	13	1	0.339512	0.890544	438	BACTERIA	c__Betaproteobacteria	p__Proteobacteria	c__Betaproteobacteria
bin_165	0.326475	0.865033	13	1	0.415414	0.734855	43	BACTERIA	c__Betaproteobacteria	p__Proteobacteria	c__Betaproteobacteria
bin_165	0.326475	0.865033	13	1	0.341306	0.944838	72	BACTERIA	c__Betaproteobacteria	p__Proteobacteria	c__Betaproteobacteria
bin_165	0.326475	0.865033	13	1	0.310398	0.889139	36	BACTERIA	c__Betaproteobacteria	p__Proteobacteria	c__Betaproteobacteria
bin_165	0.326475	0.865033	13	1	0.232157	0.855061	75	BACTERIA	c__Betaproteobacteria	p__Proteobacteria	c__Betaproteobacteria
bin_342	0.330022	0.790816	4	1	0.341214	0.749679	182	BACTERIA	c__Betaproteobacteria	p__Proteobacteria	c__Betaproteobacteria
bin_342	0.330022	0.790816	4	1	0.232157	0.855061	156	BACTERIA	c__Betaproteobacteria	p__Proteobacteria	c__Betaproteobacteria
bin_342	0.330022	0.790816	4	1	0.339512	0.890544	578	BACTERIA	c__Betaproteobacteria	p__Proteobacteria	c__Betaproteobacteria
bin_342	0.330022	0.790816	4	1	0.415414	0.734855	130	BACTERIA	c__Betaproteobacteria	p__Proteobacteria	c__Betaproteobacteria
bin_40	0.332016	0.608809	2	8	0.415414	0.734855	25	BACTERIA	c__Betaproteobacteria	p__Proteobacteria	c__Betaproteobacteria
bin_40	0.332016	0.608809	2	8	0.180597	0.528493	258	BACTERIA	c__Betaproteobacteria	p__Proteobacteria	c__Betaproteobacteria
bin_338	0.346914	0.693733	1	1	0.415414	0.734855	510	BACTERIA	c__Gammaproteobacteria	p__Proteobacteria	c__Gammaproteobacteria
bin_15	0.349264	0.797467	15	1	0.19987	0.658406	17	BACTERIA	c__Betaproteobacteria	p__Proteobacteria	c__Betaproteobacteria
bin_15	0.349264	0.797467	15	1	0.746925	0.621639	5	BACTERIA	c__Betaproteobacteria	p__Proteobacteria	c__Betaproteobacteria
bin_15	0.349264	0.797467	15	1	0.339512	0.890544	42	BACTERIA	c__Betaproteobacteria	p__Proteobacteria	c__Betaproteobacteria
bin_15	0.349264	0.797467	15	1	0.310398	0.889139	6	BACTERIA	c__Betaproteobacteria	p__Proteobacteria	c__Betaproteobacteria
bin_15	0.349264	0.797467	15	1	0.415414	0.734855	5	BACTERIA	c__Betaproteobacteria	p__Proteobacteria	c__Betaproteobacteria
bin_15	0.349264	0.797467	15	1	0.135073	0.616345	10	BACTERIA	c__Betaproteobacteria	p__Proteobacteria	c__Betaproteobacteria
bin_15	0.349264	0.797467	15	1	0.341214	0.749679	10	BACTERIA	c__Betaproteobacteria	p__Proteobacteria	c__Betaproteobacteria
bin_15	0.349264	0.797467	15	1	0.23787	0.945093	12	BACTERIA	c__Betaproteobacteria	p__Proteobacteria	c__Betaproteobacteria
bin_15	0.349264	0.797467	15	1	0.293512	0.918096	67	BACTERIA	c__Betaproteobacteria	p__Proteobacteria	c__Betaproteobacteria
bin_15	0.349264	0.797467	15	1	0.733837	0.515123	5	BACTERIA	c__Betaproteobacteria	p__Proteobacteria	c__Betaproteobacteria
bin_15	0.349264	0.797467	15	1	0.271811	0.990224	13	BACTERIA	c__Betaproteobacteria	p__Proteobacteria	c__Betaproteobacteria
bin_15	0.349264	0.797467	15	1	0.475674	0.803031	10	BACTERIA	c__Betaproteobacteria	p__Proteobacteria	c__Betaproteobacteria
bin_15	0.349264	0.797467	15	1	0.232157	0.855061	8	BACTERIA	c__Betaproteobacteria	p__Proteobacteria	c__Betaproteobacteria
bin_15	0.349264	0.797467	15	1	0.295019	0.947522	22	BACTERIA	c__Betaproteobacteria	p__Proteobacteria	c__Betaproteobacteria
bin_15	0.349264	0.797467	15	1	0.646133	0.407684	6	BACTERIA	c__Betaproteobacteria	p__Proteobacteria	c__Betaproteobacteria
bin_274	0.350571	0.654614	1	12	0.428192	0.648271	424	BACTERIA	c__Betaproteobacteria	p__Proteobacteria	c__Betaproteobacteria
bin_78	0.35201	0.562122	3	8	0.415414	0.734855	8	BACTERIA	c__Betaproteobacteria	p__Proteobacteria	c__Betaproteobacteria
bin_78	0.35201	0.562122	3	8	0.313306	0.405404	62	BACTERIA	c__Betaproteobacteria	p__Proteobacteria	c__Betaproteobacteria
bin_78	0.35201	0.562122	3	8	0.135073	0.616345	73	BACTERIA	c__Betaproteobacteria	p__Proteobacteria	c__Betaproteobacteria
bin_11	0.356537	0.826488	1	1	0.415414	0.734855	7	BACTERIA	c__Fusobacteriia	p__Fusobacteria	Other
bin_299	0.356566	0.991474	5	1	0.20381	0.950221	156	BACTERIA	c__Betaproteobacteria	p__Proteobacteria	c__Betaproteobacteria
bin_299	0.356566	0.991474	5	1	0.339512	0.890544	409	BACTERIA	c__Betaproteobacteria	p__Proteobacteria	c__Betaproteobacteria
bin_299	0.356566	0.991474	5	1	0.475674	0.803031	179	BACTERIA	c__Betaproteobacteria	p__Proteobacteria	c__Betaproteobacteria
bin_299	0.356566	0.991474	5	1	0.271811	0.990224	73	BACTERIA	c__Betaproteobacteria	p__Proteobacteria	c__Betaproteobacteria
bin_299	0.356566	0.991474	5	1	0.295019	0.947522	191	BACTERIA	c__Betaproteobacteria	p__Proteobacteria	c__Betaproteobacteria
bin_48	0.357769	0.741922	1	1	0.341214	0.749679	44	BACTERIA	c__Betaproteobacteria	p__Proteobacteria	c__Betaproteobacteria
bin_322	0.358362	0.750599	5	1	0.422713	0.858214	23	BACTERIA	c__Betaproteobacteria	p__Proteobacteria	c__Betaproteobacteria
bin_322	0.358362	0.750599	5	1	0.341214	0.749679	208	BACTERIA	c__Betaproteobacteria	p__Proteobacteria	c__Betaproteobacteria
bin_322	0.358362	0.750599	5	1	0.415414	0.734855	75	BACTERIA	c__Betaproteobacteria	p__Proteobacteria	c__Betaproteobacteria
bin_322	0.358362	0.750599	5	1	0.339512	0.890544	806	BACTERIA	c__Betaproteobacteria	p__Proteobacteria	c__Betaproteobacteria
bin_322	0.358362	0.750599	5	1	0.19987	0.658406	395	BACTERIA	c__Betaproteobacteria	p__Proteobacteria	c__Betaproteobacteria
bin_249	0.360681	0.672101	3	1	0.230853	0.683016	116	BACTERIA	c__Betaproteobacteria	p__Proteobacteria	c__Betaproteobacteria
bin_249	0.360681	0.672101	3	1	0.415414	0.734855	106	BACTERIA	c__Betaproteobacteria	p__Proteobacteria	c__Betaproteobacteria
bin_249	0.360681	0.672101	3	1	0.341214	0.749679	390	BACTERIA	c__Betaproteobacteria	p__Proteobacteria	c__Betaproteobacteria
bin_369	0.361855	0.824542	2	1	0.339512	0.890544	1505	BACTERIA	c__Betaproteobacteria	p__Proteobacteria	c__Betaproteobacteria
bin_369	0.361855	0.824542	2	1	0.475674	0.803031	254	BACTERIA	c__Betaproteobacteria	p__Proteobacteria	c__Betaproteobacteria
bin_344	0.363427	0.87728	6	1	0.271811	0.990224	40	BACTERIA	c__Betaproteobacteria	p__Proteobacteria	c__Betaproteobacteria
bin_344	0.363427	0.87728	6	1	0.475674	0.803031	136	BACTERIA	c__Betaproteobacteria	p__Proteobacteria	c__Betaproteobacteria
bin_344	0.363427	0.87728	6	1	0.310398	0.889139	117	BACTERIA	c__Betaproteobacteria	p__Proteobacteria	c__Betaproteobacteria
bin_344	0.363427	0.87728	6	1	0.261243	0.831307	131	BACTERIA	c__Betaproteobacteria	p__Proteobacteria	c__Betaproteobacteria
bin_344	0.363427	0.87728	6	1	0.415414	0.734855	24	BACTERIA	c__Betaproteobacteria	p__Proteobacteria	c__Betaproteobacteria
bin_344	0.363427	0.87728	6	1	0.339512	0.890544	112	BACTERIA	c__Betaproteobacteria	p__Proteobacteria	c__Betaproteobacteria
bin_131	0.365282	0.642309	6	1	0.261243	0.831307	69	BACTERIA	c__Betaproteobacteria	p__Proteobacteria	c__Betaproteobacteria
bin_131	0.365282	0.642309	6	1	0.475674	0.803031	27	BACTERIA	c__Betaproteobacteria	p__Proteobacteria	c__Betaproteobacteria
bin_131	0.365282	0.642309	6	1	0.145336	0.672991	53	BACTERIA	c__Betaproteobacteria	p__Proteobacteria	c__Betaproteobacteria
bin_131	0.365282	0.642309	6	1	0.230853	0.683016	15	BACTERIA	c__Betaproteobacteria	p__Proteobacteria	c__Betaproteobacteria
bin_131	0.365282	0.642309	6	1	0.428192	0.648271	24	BACTERIA	c__Betaproteobacteria	p__Proteobacteria	c__Betaproteobacteria
bin_131	0.365282	0.642309	6	1	0.415414	0.734855	13	BACTERIA	c__Betaproteobacteria	p__Proteobacteria	c__Betaproteobacteria
bin_375	0.365674	0.683761	2	10	0.415414	0.734855	304	BACTERIA	c__Gammaproteobacteria	p__Proteobacteria	c__Gammaproteobacteria
bin_375	0.365674	0.683761	2	10	0.19987	0.658406	4168	BACTERIA	c__Gammaproteobacteria	p__Proteobacteria	c__Gammaproteobacteria
bin_74	0.36697	0.921972	5	1	0.297385	0.871946	23	BACTERIA	c__Betaproteobacteria	p__Proteobacteria	c__Betaproteobacteria
bin_74	0.36697	0.921972	5	1	0.475674	0.803031	455	BACTERIA	c__Betaproteobacteria	p__Proteobacteria	c__Betaproteobacteria
bin_74	0.36697	0.921972	5	1	0.341306	0.944838	82	BACTERIA	c__Betaproteobacteria	p__Proteobacteria	c__Betaproteobacteria
bin_74	0.36697	0.921972	5	1	0.261243	0.831307	199	BACTERIA	c__Betaproteobacteria	p__Proteobacteria	c__Betaproteobacteria
bin_74	0.36697	0.921972	5	1	0.339512	0.890544	48	BACTERIA	c__Betaproteobacteria	p__Proteobacteria	c__Betaproteobacteria
bin_269	0.367312	0.327233	17	4	0.29823	0.281556	82	BACTERIA	c__Gammaproteobacteria	p__Proteobacteria	c__Gammaproteobacteria
bin_269	0.367312	0.327233	17	4	0.229801	0.292565	57	BACTERIA	c__Gammaproteobacteria	p__Proteobacteria	c__Gammaproteobacteria
bin_269	0.367312	0.327233	17	4	0.382453	0.325101	119	BACTERIA	c__Gammaproteobacteria	p__Proteobacteria	c__Gammaproteobacteria
bin_269	0.367312	0.327233	17	4	0.218648	0.329222	174	BACTERIA	c__Gammaproteobacteria	p__Proteobacteria	c__Gammaproteobacteria
[truncated: 660 more rows]

[truncated: 7 more sheets: Fig3e, Fig4, FigS1, FigS2, FigS4a, FigS4b, FigS6]
